# Supplementary material for: Systematic Analysis of FASTK Gene Family Alterations in Cancer
Source: Int J Mol Sci. 2021 Oct 20;22(21):11337. doi: 10.3390/ijms222111337 (PMC8583194; doi:10.3390/ijms222111337)
Supplement: Supplementary file 1 [file ijms-22-11337-s001.zip]

Archive with 8 entries (8 files):
- Figure S1.pdf
- Figure S2.pdf
- Figure S3.pdf
- Figure S4.pdf
- Table S1.xlsx
- Table S2.xlsx
- Table S3.pdf
- Table S4.pdf
