# Supplementary material for: Systematic Analysis of FASTK Gene Family Alterations in Cancer
Source: Int J Mol Sci. 2021 Oct 20;22(21):11337. doi: 10.3390/ijms222111337 (PMC8583194; doi:10.3390/ijms222111337)
Supplement: Supplementary file 1 [file ijms-22-11337-s001.zip › Table S1.xlsx]

## Sheet: FASTK
FASTK
Cancer Study	Alteration Frequency	Alteration Type
Ovarian (TCGA PanCan 2018)	0.342466	multiple
Ovarian (TCGA PanCan 2018)	0.342466	homdel
Ovarian (TCGA PanCan 2018)	6.84932	amp
Ovarian (TCGA PanCan 2018)	0.856164	mutated
Melanoma (TCGA PanCan 2018)	0.225225	homdel
Melanoma (TCGA PanCan 2018)	1.8018	amp
Melanoma (TCGA PanCan 2018)	3.6036	mutated
Stomach (TCGA PanCan 2018)	1.36364	homdel
Stomach (TCGA PanCan 2018)	0.681818	amp
Stomach (TCGA PanCan 2018)	1.59091	mutated
ACC (TCGA PanCan 2018)	1.0989	homdel
ACC (TCGA PanCan 2018)	2.1978	amp
Esophagus (TCGA PanCan)	1.64835	homdel
Esophagus (TCGA PanCan)	0.549451	amp
Esophagus (TCGA PanCan)	1.0989	mutated
Uterine (TCGA PanCan 2018)	0.189036	homdel
Uterine (TCGA PanCan 2018)	2.6465	mutated
Sarcoma (TCGA PanCan 2018)	1.56863	homdel
Sarcoma (TCGA PanCan 2018)	0.784314	amp
Sarcoma (TCGA PanCan 2018)	0.392157	mutated
Uveal melanoma (TCGA PanCan 2018)	1.25	homdel
Uveal melanoma (TCGA PanCan 2018)	1.25	mutated
Bladder (TCGA PanCan 2018)	0.486618	homdel
Bladder (TCGA PanCan 2018)	0.486618	amp
Bladder (TCGA PanCan 2018)	1.21655	mutated
AML (TCGA PanCan)	2	homdel
LGG (TCGA PanCan)	1.55642	amp
LGG (TCGA PanCan)	0.194553	fusion
LGG (TCGA PanCan)	0.194553	mutated
Lung adeno (TCGA PanCan)	1.59011	amp
Lung adeno (TCGA PanCan)	0.353357	mutated
Liver (TCGA PanCan)	0.268817	homdel
Liver (TCGA PanCan)	0.806452	amp
Liver (TCGA PanCan)	0.806452	mutated
Prostate (TCGA PanCan 2018)	0.404858	homdel
Prostate (TCGA PanCan 2018)	1.01215	amp
Prostate (TCGA PanCan 2018)	0.404858	mutated
Uterine CS (TCGA PanCan 2018)	1.75439	amp
GBM (TCGA PanCan)	1.52027	amp
GBM (TCGA PanCan)	0.168919	mutated
Pancreas (TCGA PanCan 2018)	0.543478	amp
Pancreas (TCGA PanCan 2018)	1.08696	mutated
chromophobe RCC (TCGA PanCan)	1.53846	amp
Head & neck (TCGA PanCan)	0.764818	homdel
Head & neck (TCGA PanCan)	0.191205	amp
Head & neck (TCGA PanCan)	0.573614	mutated
Lung squ (TCGA PanCan)	0.410678	homdel
Lung squ (TCGA PanCan)	0.616016	amp
Lung squ (TCGA PanCan)	0.410678	mutated
Colorectal (TCGA PanCan)	1.0101	mutated
Breast Invasive Carcinoma Breast (TCGA PanCan 2018)	0.276753	homdel
Breast Invasive Carcinoma Breast (TCGA PanCan 2018)	0.369004	amp
Breast Invasive Carcinoma Breast (TCGA PanCan 2018)	0.184502	mutated
ccRCC (TCGA PanCan)	0.587084	amp
ccRCC (TCGA PanCan)	0.195695	mutated
pRCC (TCGA PanCan)	0.353357	amp
pRCC (TCGA PanCan)	0.353357	mutated
Cervical (TCGA PanCan)	0.673401	mutated

## Sheet: FASTKD1
FASTKD1
Cancer Study	Alteration Frequency	Alteration Type
Uterine (TCGA PanCan 2018)	0.189036	amp
Uterine (TCGA PanCan 2018)	6.61626	mutated
Stomach (TCGA PanCan 2018)	0.454545	homdel
Stomach (TCGA PanCan 2018)	0.454545	amp
Stomach (TCGA PanCan 2018)	2.95455	mutated
Melanoma (TCGA PanCan 2018)	3.82883	mutated
Ovarian (TCGA PanCan 2018)	2.22603	amp
Ovarian (TCGA PanCan 2018)	0.684932	mutated
Cervical (TCGA PanCan)	0.3367	amp
Cervical (TCGA PanCan)	0.3367	fusion
Cervical (TCGA PanCan)	2.0202	mutated
Bladder (TCGA PanCan 2018)	0.729927	amp
Bladder (TCGA PanCan 2018)	1.94647	mutated
Colorectal (TCGA PanCan)	2.52525	mutated
Lung squ (TCGA PanCan)	0.205339	homdel
Lung squ (TCGA PanCan)	0.616016	amp
Lung squ (TCGA PanCan)	1.23203	mutated
Sarcoma (TCGA PanCan 2018)	0.784314	homdel
Sarcoma (TCGA PanCan 2018)	0.784314	amp
Sarcoma (TCGA PanCan 2018)	0.392157	mutated
Uterine CS (TCGA PanCan 2018)	1.75439	amp
Head & neck (TCGA PanCan)	0.191205	homdel
Head & neck (TCGA PanCan)	0.956023	amp
Head & neck (TCGA PanCan)	0.573614	mutated
Pancreas (TCGA PanCan 2018)	0.543478	amp
Pancreas (TCGA PanCan 2018)	1.08696	mutated
Prostate (TCGA PanCan 2018)	1.417	homdel
Prostate (TCGA PanCan 2018)	0.202429	mutated
Lung adeno (TCGA PanCan)	0.176678	multiple
Lung adeno (TCGA PanCan)	0.530035	amp
Lung adeno (TCGA PanCan)	0.883392	mutated
chromophobe RCC (TCGA PanCan)	1.53846	mutated
Esophagus (TCGA PanCan)	0.549451	amp
Esophagus (TCGA PanCan)	0.549451	mutated
Liver (TCGA PanCan)	0.268817	multiple
Liver (TCGA PanCan)	0.268817	homdel
Liver (TCGA PanCan)	0.268817	amp
Liver (TCGA PanCan)	0.268817	mutated
pRCC (TCGA PanCan)	0.353357	amp
pRCC (TCGA PanCan)	0.353357	fusion
pRCC (TCGA PanCan)	0.353357	mutated
GBM (TCGA PanCan)	0.168919	homdel
GBM (TCGA PanCan)	0.168919	amp
GBM (TCGA PanCan)	0.675676	mutated
Thymoma (TCGA PanCan 2018)	0.813008	homdel
LGG (TCGA PanCan)	0.194553	amp
LGG (TCGA PanCan)	0.583658	mutated
Breast Invasive Carcinoma Breast (TCGA PanCan 2018)	0.184502	amp
Breast Invasive Carcinoma Breast (TCGA PanCan 2018)	0.553506	mutated
ccRCC (TCGA PanCan)	0.195695	amp
ccRCC (TCGA PanCan)	0.195695	fusion
ccRCC (TCGA PanCan)	0.195695	mutated
AML (TCGA PanCan)	0.5	homdel

## Sheet: FASTKD2
FASTKD2
Cancer Study	Alteration Frequency	Alteration Type
Uterine (TCGA PanCan 2018)	0.378072	homdel
Uterine (TCGA PanCan 2018)	0.378072	amp
Uterine (TCGA PanCan 2018)	4.53686	mutated
Pancreas (TCGA PanCan 2018)	0.543478	homdel
Pancreas (TCGA PanCan 2018)	1.63043	amp
Pancreas (TCGA PanCan 2018)	0.543478	mutated
Cervical (TCGA PanCan)	2.0202	homdel
Cervical (TCGA PanCan)	0.3367	mutated
pRCC (TCGA PanCan)	1.06007	homdel
pRCC (TCGA PanCan)	1.06007	mutated
Lung adeno (TCGA PanCan)	0.530035	amp
Lung adeno (TCGA PanCan)	1.59011	mutated
Head & neck (TCGA PanCan)	1.14723	homdel
Head & neck (TCGA PanCan)	0.191205	amp
Head & neck (TCGA PanCan)	0.764818	mutated
Melanoma (TCGA PanCan 2018)	2.02703	mutated
Bladder (TCGA PanCan 2018)	0.729927	homdel
Bladder (TCGA PanCan 2018)	0.243309	amp
Bladder (TCGA PanCan 2018)	0.729927	mutated
Esophagus (TCGA PanCan)	1.0989	homdel
Esophagus (TCGA PanCan)	0.549451	amp
Lung squ (TCGA PanCan)	0.410678	homdel
Lung squ (TCGA PanCan)	0.821355	amp
Lung squ (TCGA PanCan)	0.410678	mutated
Liver (TCGA PanCan)	0.537634	amp
Liver (TCGA PanCan)	1.07527	mutated
Ovarian (TCGA PanCan 2018)	1.0274	amp
Ovarian (TCGA PanCan 2018)	0.342466	mutated
Stomach (TCGA PanCan 2018)	0.227273	homdel
Stomach (TCGA PanCan 2018)	0.454545	amp
Stomach (TCGA PanCan 2018)	0.681818	mutated
Colorectal (TCGA PanCan)	1.3468	mutated
Breast Invasive Carcinoma Breast (TCGA PanCan 2018)	0.184502	multiple
Breast Invasive Carcinoma Breast (TCGA PanCan 2018)	0.461255	homdel
Breast Invasive Carcinoma Breast (TCGA PanCan 2018)	0.276753	amp
Breast Invasive Carcinoma Breast (TCGA PanCan 2018)	0.369004	mutated
Uveal melanoma (TCGA PanCan 2018)	1.25	homdel
ACC (TCGA PanCan 2018)	1.0989	mutated
GBM (TCGA PanCan)	0.168919	homdel
GBM (TCGA PanCan)	0.506757	mutated
ccRCC (TCGA PanCan)	0.195695	homdel
ccRCC (TCGA PanCan)	0.391389	amp
Prostate (TCGA PanCan 2018)	0.404858	mutated
Sarcoma (TCGA PanCan 2018)	0.392157	homdel

## Sheet: FASTKD3
FASTKD3
Cancer Study	Alteration Frequency	Alteration Type
Lung squ (TCGA PanCan)	0.205339	multiple
Lung squ (TCGA PanCan)	12.5257	amp
Lung squ (TCGA PanCan)	1.23203	mutated
Bladder (TCGA PanCan 2018)	8.75912	amp
Bladder (TCGA PanCan 2018)	3.16302	mutated
Lung adeno (TCGA PanCan)	0.353357	multiple
Lung adeno (TCGA PanCan)	9.0106	amp
Lung adeno (TCGA PanCan)	1.06007	mutated
Esophagus (TCGA PanCan)	0.549451	homdel
Esophagus (TCGA PanCan)	9.34066	amp
Ovarian (TCGA PanCan 2018)	0.171233	multiple
Ovarian (TCGA PanCan 2018)	6.84932	amp
Ovarian (TCGA PanCan 2018)	0.684932	mutated
Cervical (TCGA PanCan)	0.3367	homdel
Cervical (TCGA PanCan)	4.7138	amp
Cervical (TCGA PanCan)	1.6835	mutated
Head & neck (TCGA PanCan)	0.191205	multiple
Head & neck (TCGA PanCan)	0.191205	homdel
Head & neck (TCGA PanCan)	3.44168	amp
Head & neck (TCGA PanCan)	2.10325	mutated
Stomach (TCGA PanCan 2018)	0.909091	homdel
Stomach (TCGA PanCan 2018)	2.5	amp
Stomach (TCGA PanCan 2018)	2.27273	mutated
Sarcoma (TCGA PanCan 2018)	0.392157	homdel
Sarcoma (TCGA PanCan 2018)	3.92157	amp
Sarcoma (TCGA PanCan 2018)	1.17647	mutated
Uterine (TCGA PanCan 2018)	0.189036	homdel
Uterine (TCGA PanCan 2018)	1.89036	amp
Uterine (TCGA PanCan 2018)	3.40265	mutated
Melanoma (TCGA PanCan 2018)	0.675676	homdel
Melanoma (TCGA PanCan 2018)	1.8018	amp
Melanoma (TCGA PanCan 2018)	2.25225	mutated
ACC (TCGA PanCan 2018)	4.3956	amp
Uterine CS (TCGA PanCan 2018)	1.75439	homdel
Uterine CS (TCGA PanCan 2018)	1.75439	mutated
Colorectal (TCGA PanCan)	0.16835	homdel
Colorectal (TCGA PanCan)	0.16835	amp
Colorectal (TCGA PanCan)	2.86195	mutated
Mesothelioma (TCGA PanCan 2018)	1.14943	amp
Mesothelioma (TCGA PanCan 2018)	1.14943	fusion
Liver (TCGA PanCan)	0.268817	homdel
Liver (TCGA PanCan)	1.07527	amp
Liver (TCGA PanCan)	0.537634	mutated
Breast Invasive Carcinoma Breast (TCGA PanCan 2018)	0.0922509	multiple
Breast Invasive Carcinoma Breast (TCGA PanCan 2018)	0.0922509	homdel
Breast Invasive Carcinoma Breast (TCGA PanCan 2018)	1.38376	amp
Breast Invasive Carcinoma Breast (TCGA PanCan 2018)	0.276753	mutated
ccRCC (TCGA PanCan)	0.978474	amp
ccRCC (TCGA PanCan)	0.195695	mutated
LGG (TCGA PanCan)	0.583658	homdel
LGG (TCGA PanCan)	0.389105	amp
LGG (TCGA PanCan)	0.194553	mutated
Pancreas (TCGA PanCan 2018)	0.543478	amp
Pancreas (TCGA PanCan 2018)	0.543478	mutated
pRCC (TCGA PanCan)	0.353357	homdel
pRCC (TCGA PanCan)	0.706714	mutated
GBM (TCGA PanCan)	0.337838	homdel
GBM (TCGA PanCan)	0.337838	amp
GBM (TCGA PanCan)	0.168919	mutated
Thymoma (TCGA PanCan 2018)	0.813008	mutated
Testicular germ cell (TCGA PanCan 2018)	0.671141	homdel
Prostate (TCGA PanCan 2018)	0.202429	homdel
Prostate (TCGA PanCan 2018)	0.202429	amp
Thyroid (TCGA PanCan 2018)	0.2	mutated

## Sheet: FASTKD4
FASTKD4
Cancer Study	Alteration Frequency	Alteration Type
Uterine (TCGA PanCan 2018)	0.567108	amp
Uterine (TCGA PanCan 2018)	4.15879	mutated
ACC (TCGA PanCan 2018)	3.2967	amp
ACC (TCGA PanCan 2018)	1.0989	mutated
DLBC (TCGA PanCan)	2.08333	homdel
DLBC (TCGA PanCan)	2.08333	amp
Esophagus (TCGA PanCan)	0.549451	homdel
Esophagus (TCGA PanCan)	2.1978	amp
Esophagus (TCGA PanCan)	0.549451	mutated
Stomach (TCGA PanCan 2018)	1.36364	amp
Stomach (TCGA PanCan 2018)	1.81818	mutated
Lung adeno (TCGA PanCan)	0.353357	homdel
Lung adeno (TCGA PanCan)	1.41343	amp
Lung adeno (TCGA PanCan)	1.23675	mutated
Melanoma (TCGA PanCan 2018)	0.45045	amp
Melanoma (TCGA PanCan 2018)	2.25225	mutated
Lung squ (TCGA PanCan)	0.205339	homdel
Lung squ (TCGA PanCan)	1.64271	amp
Lung squ (TCGA PanCan)	0.616016	mutated
Bladder (TCGA PanCan 2018)	0.243309	multiple
Bladder (TCGA PanCan 2018)	0.486618	amp
Bladder (TCGA PanCan 2018)	1.45985	mutated
Sarcoma (TCGA PanCan 2018)	0.392157	homdel
Sarcoma (TCGA PanCan 2018)	0.784314	amp
Sarcoma (TCGA PanCan 2018)	0.784314	mutated
Colorectal (TCGA PanCan)	0.3367	amp
Colorectal (TCGA PanCan)	1.51515	mutated
GBM (TCGA PanCan)	1.01351	amp
GBM (TCGA PanCan)	0.506757	mutated
pRCC (TCGA PanCan)	0.353357	amp
pRCC (TCGA PanCan)	1.06007	mutated
LGG (TCGA PanCan)	1.16732	amp
LGG (TCGA PanCan)	0.194553	mutated
Head & neck (TCGA PanCan)	1.14723	amp
Head & neck (TCGA PanCan)	0.191205	mutated
Mesothelioma (TCGA PanCan 2018)	1.14943	mutated
Pancreas (TCGA PanCan 2018)	0.543478	amp
Pancreas (TCGA PanCan 2018)	0.543478	mutated
Ovarian (TCGA PanCan 2018)	0.171233	multiple
Ovarian (TCGA PanCan 2018)	0.513699	amp
Ovarian (TCGA PanCan 2018)	0.171233	mutated
Breast Invasive Carcinoma Breast (TCGA PanCan 2018)	0.645756	amp
Breast Invasive Carcinoma Breast (TCGA PanCan 2018)	0.184502	mutated
PCPG (TCGA PanCan 2018)	0.561798	amp
Cervical (TCGA PanCan)	0.3367	amp
Liver (TCGA PanCan)	0.268817	amp

## Sheet: FASTKD5
FASTKD5
Cancer Study	Alteration Frequency	Alteration Type
Uterine (TCGA PanCan 2018)	1.51229	amp
Uterine (TCGA PanCan 2018)	5.10397	mutated
Ovarian (TCGA PanCan 2018)	0.171233	homdel
Ovarian (TCGA PanCan 2018)	4.79452	amp
Ovarian (TCGA PanCan 2018)	0.171233	fusion
Ovarian (TCGA PanCan 2018)	0.342466	mutated
Uterine CS (TCGA PanCan 2018)	5.26316	mutated
Melanoma (TCGA PanCan 2018)	4.05405	mutated
Lung adeno (TCGA PanCan)	0.706714	homdel
Lung adeno (TCGA PanCan)	0.706714	amp
Lung adeno (TCGA PanCan)	1.41343	mutated
Esophagus (TCGA PanCan)	1.0989	amp
Esophagus (TCGA PanCan)	1.64835	mutated
Stomach (TCGA PanCan 2018)	0.681818	amp
Stomach (TCGA PanCan 2018)	2.04545	mutated
ACC (TCGA PanCan 2018)	1.0989	homdel
ACC (TCGA PanCan 2018)	1.0989	mutated
Sarcoma (TCGA PanCan 2018)	1.56863	amp
Sarcoma (TCGA PanCan 2018)	0.392157	mutated
Colorectal (TCGA PanCan)	0.16835	homdel
Colorectal (TCGA PanCan)	0.3367	amp
Colorectal (TCGA PanCan)	1.3468	mutated
Bladder (TCGA PanCan 2018)	1.45985	mutated
Lung squ (TCGA PanCan)	1.02669	amp
Lung squ (TCGA PanCan)	0.410678	mutated
pRCC (TCGA PanCan)	0.353357	homdel
pRCC (TCGA PanCan)	0.353357	amp
pRCC (TCGA PanCan)	0.353357	mutated
Breast Invasive Carcinoma Breast (TCGA PanCan 2018)	0.553506	amp
Breast Invasive Carcinoma Breast (TCGA PanCan 2018)	0.461255	mutated
Head & neck (TCGA PanCan)	0.191205	homdel
Head & neck (TCGA PanCan)	0.191205	amp
Head & neck (TCGA PanCan)	0.573614	mutated
Cervical (TCGA PanCan)	0.673401	mutated
LGG (TCGA PanCan)	0.389105	amp
LGG (TCGA PanCan)	0.194553	mutated
PCPG (TCGA PanCan 2018)	0.561798	mutated
Pancreas (TCGA PanCan 2018)	0.543478	mutated
Liver (TCGA PanCan)	0.537634	amp
Prostate (TCGA PanCan 2018)	0.202429	homdel
ccRCC (TCGA PanCan)	0.195695	mutated
GBM (TCGA PanCan)	0.168919	mutated
