# Supplementary material for: Systematic Analysis of FASTK Gene Family Alterations in Cancer
Source: Int J Mol Sci. 2021 Oct 20;22(21):11337. doi: 10.3390/ijms222111337 (PMC8583194; doi:10.3390/ijms222111337)
Supplement: Supplementary file 1 [file ijms-22-11337-s001.zip › Table S2.xlsx]

## Sheet: Summary
Supplementary Table S3: List of genomic alterations in FASTK family members according to the TCGA-PanCancer Atlas studies.
The complete list of genomic alterations and their annotations were retrieved from cBioPortal (http://www.cbioportal.org/).
Legend
Study:	Cancer studies stored in the cBioPortal
Sample ID:	Identification code of the samples
Cancer Type:	Type of cancer studied
Protein Change:	Protein consequence of the DNA change
Annotation:	Integrated resources for variant annotation. Prior knowledge about variants, including clinical actionability information, is provided from three different sources:
	1- OncoKB (www.oncokb.org), 2- CIViC (civicdb.org), and 3- My Cancer Genome (mycancergenome.org).
	Furthermore, variants are annotated as “hotspots” if the amino acid positions were found to be recurrent linear hotspots, as defined by the
	Cancer Hotspots method (cancerhotspots.org), or three-dimensional hotspots, as defined by 3D Hotspots (3dhotspots.org).
Functional Impact:	Methods used for prediction of the functional impact of the variants
Mutation Type:	Types of changes in DNA or translational effect of variant allele (i.e. missense, nonsense, frame shift deletion/insertion, in frame deletion/insertion, splice region/site, fusion)
Variant Type:	A short term to call the mutation type (i.e. SNP: single nucleotide varian; DEL:deletion; INS: insertion, NA: not annotated)
Copy #:	Type of copy number alteration (i.e. diploid, gain, shallowdel: short deletion, amp: amplification, deepdel: large deletion)
Chromosome:	Chromosome where the variant is located
Start Pos:	Start position in the DNA
End Pos:	End position in the DNA
Ref:	Wild type nucleotide
Var:	Mutant nucleotide
HGVSg:	HGVS genomic nomenclature
HGVSc:	HGVS transcript nomenclature
Allele Freq (T):	Variant allele count for the tumour sample
Allele Freq (N):	Variant allele count for the normal sample
# Mut in Sample:	Number of mutations in the sample

## Sheet: FASTK
Study	Sample ID	Cancer Type	Protein Change	Annotation	Functional Impact	Mutation Type	Variant Type	Copy #	Chromosome	Start Pos	End Pos	Ref	Var	HGVSg	HGVSc	Allele Freq (T)	Allele Freq (N)	# Mut in Sample
Colorectal Adenocarcinoma (TCGA, PanCancer Atlas)	TCGA-A6-5657-01	Colon Adenocarcinoma	R543C	OncoKB: NA;CIViC: NA;MyCancerGenome: not present;CancerHotspot: no;3DHotspot: no	MutationAssessor: NA;SIFT: NA;Polyphen-2: NA	Missense_Mutation	SNP	gain	7	150773835	150773835	G	A	7:g.150773835G>A		0.36		101
Breast Invasive Carcinoma (TCGA, PanCancer Atlas)	TCGA-C8-A138-01	Breast Invasive Ductal Carcinoma	S497W	OncoKB: NA;CIViC: NA;MyCancerGenome: not present;CancerHotspot: no;3DHotspot: no	MutationAssessor: NA;SIFT: NA;Polyphen-2: NA	Missense_Mutation	SNP	shallowdel	7	150774052	150774052	G	C	7:g.150774052G>C		0.16		42
Esophageal Adenocarcinoma (TCGA, PanCancer Atlas)	TCGA-VR-AA7B-01	Esophageal Squamous Cell Carcinoma	R48Q	OncoKB: NA;CIViC: NA;MyCancerGenome: not present;CancerHotspot: no;3DHotspot: no	MutationAssessor: NA;SIFT: NA;Polyphen-2: NA	Missense_Mutation	SNP	shallowdel	7	150776949	150776949	C	T	7:g.150776949C>T		0.63		160
Liver Hepatocellular Carcinoma (TCGA, PanCancer Atlas)	TCGA-3K-AAZ8-01	Hepatocellular Carcinoma	R48Q	OncoKB: NA;CIViC: NA;MyCancerGenome: not present;CancerHotspot: no;3DHotspot: no	MutationAssessor: NA;SIFT: NA;Polyphen-2: NA	Missense_Mutation	SNP	gain	7	150776949	150776949	C	T	7:g.150776949C>T		0.1		129
Stomach Adenocarcinoma (TCGA, PanCancer Atlas)	TCGA-MX-A5UJ-01	Tubular Stomach Adenocarcinoma	S338Pfs*15	OncoKB: NA;CIViC: NA;MyCancerGenome: not present;CancerHotspot: no;3DHotspot: no	MutationAssessor: NA;SIFT: NA;Polyphen-2: NA	Frame_Shift_Del	DEL	diploid	7	150774993	150774993	A	-	7:g.150774993del		0.23		1294
Uterine Corpus Endometrial Carcinoma (TCGA, PanCancer Atlas)	TCGA-D1-A177-01	Uterine Endometrioid Carcinoma	S338Pfs*15	OncoKB: NA;CIViC: NA;MyCancerGenome: not present;CancerHotspot: no;3DHotspot: no	MutationAssessor: NA;SIFT: NA;Polyphen-2: NA	Frame_Shift_Del	DEL	diploid	7	150774993	150774993	A	-	7:g.150774993del		0.31		806
Stomach Adenocarcinoma (TCGA, PanCancer Atlas)	TCGA-FP-A4BE-01	Stomach Adenocarcinoma	V424Afs*43	OncoKB: NA;CIViC: NA;MyCancerGenome: not present;CancerHotspot: no;3DHotspot: no	MutationAssessor: NA;SIFT: NA;Polyphen-2: NA	Frame_Shift_Del	DEL		7	150774416	150774417	CA	-	7:g.150774416_150774417del		0.21		1336
Stomach Adenocarcinoma (TCGA, PanCancer Atlas)	TCGA-D7-6815-01	Tubular Stomach Adenocarcinoma	E307K	OncoKB: NA;CIViC: NA;MyCancerGenome: not present;CancerHotspot: no;3DHotspot: no	MutationAssessor: NA;SIFT: NA;Polyphen-2: NA	Missense_Mutation	SNP	shallowdel	7	150775086	150775086	C	T	7:g.150775086C>T		0.35		118
Stomach Adenocarcinoma (TCGA, PanCancer Atlas)	TCGA-BR-8487-01	Stomach Adenocarcinoma	P329S	OncoKB: NA;CIViC: NA;MyCancerGenome: not present;CancerHotspot: no;3DHotspot: no	MutationAssessor: NA;SIFT: NA;Polyphen-2: NA	Missense_Mutation	SNP	gain	7	150775020	150775020	G	A	7:g.150775020G>A		0.21		2683
Stomach Adenocarcinoma (TCGA, PanCancer Atlas)	TCGA-BR-8487-01	Stomach Adenocarcinoma	Q245R	OncoKB: NA;CIViC: NA;MyCancerGenome: not present;CancerHotspot: no;3DHotspot: no	MutationAssessor: NA;SIFT: NA;Polyphen-2: NA	Missense_Mutation	SNP	gain	7	150775740	150775740	T	C	7:g.150775740T>C		0.32		2683
Stomach Adenocarcinoma (TCGA, PanCancer Atlas)	TCGA-BR-8487-01	Stomach Adenocarcinoma	D70G	OncoKB: NA;CIViC: NA;MyCancerGenome: not present;CancerHotspot: no;3DHotspot: no	MutationAssessor: NA;SIFT: NA;Polyphen-2: NA	Missense_Mutation	SNP	gain	7	150776883	150776883	T	C	7:g.150776883T>C		0.21		2683
Uterine Corpus Endometrial Carcinoma (TCGA, PanCancer Atlas)	TCGA-BS-A0UF-01	Uterine Endometrioid Carcinoma	R148Q	OncoKB: NA;CIViC: NA;MyCancerGenome: not present;CancerHotspot: no;3DHotspot: no	MutationAssessor: NA;SIFT: NA;Polyphen-2: NA	Missense_Mutation	SNP	diploid	7	150776649	150776649	C	T	7:g.150776649C>T		0.34		8376
Uterine Corpus Endometrial Carcinoma (TCGA, PanCancer Atlas)	TCGA-D1-A15X-01	Uterine Serous Carcinoma/Uterine Papillary Serous Carcinoma	T363M	OncoKB: NA;CIViC: NA;MyCancerGenome: not present;CancerHotspot: no;3DHotspot: no	MutationAssessor: NA;SIFT: NA;Polyphen-2: NA	Missense_Mutation	SNP	diploid	7	150774819	150774819	G	A	7:g.150774819G>A		0.24		1510
Bladder Urothelial Carcinoma (TCGA, PanCancer Atlas)	TCGA-GD-A3OP-01	Bladder Urothelial Carcinoma	S31L	OncoKB: NA;CIViC: NA;MyCancerGenome: not present;CancerHotspot: no;3DHotspot: no	MutationAssessor: NA;SIFT: NA;Polyphen-2: NA	Missense_Mutation	SNP	diploid	7	150777000	150777000	G	A	7:g.150777000G>A		0.33		334
Lung Squamous Cell Carcinoma (TCGA, PanCancer Atlas)	TCGA-56-7731-01	Lung Squamous Cell Carcinoma	T270M	OncoKB: NA;CIViC: NA;MyCancerGenome: not present;CancerHotspot: no;3DHotspot: no	MutationAssessor: NA;SIFT: NA;Polyphen-2: NA	Missense_Mutation	SNP	diploid	7	150775665	150775665	G	A	7:g.150775665G>A		0.13		325
Pancreatic Adenocarcinoma (TCGA, PanCancer Atlas)	TCGA-XN-A8T3-01	Pancreatic Adenocarcinoma	T270M	OncoKB: NA;CIViC: NA;MyCancerGenome: not present;CancerHotspot: no;3DHotspot: no	MutationAssessor: NA;SIFT: NA;Polyphen-2: NA	Missense_Mutation	SNP	shallowdel	7	150775665	150775665	G	A	7:g.150775665G>A		0.23		45
Breast Invasive Carcinoma (TCGA, PanCancer Atlas)	TCGA-E9-A1ND-01	Breast Invasive Ductal Carcinoma	L433Q	OncoKB: NA;CIViC: NA;MyCancerGenome: not present;CancerHotspot: no;3DHotspot: no	MutationAssessor: NA;SIFT: NA;Polyphen-2: NA	Missense_Mutation	SNP	gain	7	150774317	150774317	A	T	7:g.150774317A>T		0.17		84
Stomach Adenocarcinoma (TCGA, PanCancer Atlas)	TCGA-BR-4362-01	Stomach Adenocarcinoma	R484H	OncoKB: NA;CIViC: NA;MyCancerGenome: not present;CancerHotspot: no;3DHotspot: no	MutationAssessor: NA;SIFT: NA;Polyphen-2: NA	Missense_Mutation	SNP	gain	7	150774091	150774091	C	T	7:g.150774091C>T		0.24	0.01	1469
Skin Cutaneous Melanoma (TCGA, PanCancer Atlas)	TCGA-FS-A1ZZ-06	Cutaneous Melanoma	R331K	OncoKB: NA;CIViC: NA;MyCancerGenome: not present;CancerHotspot: no;3DHotspot: no	MutationAssessor: NA;SIFT: NA;Polyphen-2: NA	Missense_Mutation	SNP	gain	7	150775013	150775013	C	T	7:g.150775013C>T		0.69		1530
Skin Cutaneous Melanoma (TCGA, PanCancer Atlas)	TCGA-EE-A29M-06	Cutaneous Melanoma	P81S	OncoKB: NA;CIViC: NA;MyCancerGenome: not present;CancerHotspot: no;3DHotspot: no	MutationAssessor: NA;SIFT: NA;Polyphen-2: NA	Missense_Mutation	SNP	gain	7	150776851	150776851	G	A	7:g.150776851G>A		0.22		1965
Skin Cutaneous Melanoma (TCGA, PanCancer Atlas)	TCGA-D3-A3ML-06	Cutaneous Melanoma	G126E	OncoKB: NA;CIViC: NA;MyCancerGenome: not present;CancerHotspot: no;3DHotspot: no	MutationAssessor: NA;SIFT: NA;Polyphen-2: NA	Missense_Mutation	SNP	gain	7	150776715	150776715	C	T	7:g.150776715C>T		0.32		772
Skin Cutaneous Melanoma (TCGA, PanCancer Atlas)	TCGA-D9-A3Z1-06	Cutaneous Melanoma	P95S	OncoKB: NA;CIViC: NA;MyCancerGenome: not present;CancerHotspot: no;3DHotspot: no	MutationAssessor: NA;SIFT: NA;Polyphen-2: NA	Missense_Mutation	SNP	diploid	7	150776809	150776809	G	A	7:g.150776809G>A		0.3		401
Colorectal Adenocarcinoma (TCGA, PanCancer Atlas)	TCGA-AZ-4315-01	Colon Adenocarcinoma	R410H	OncoKB: NA;CIViC: NA;MyCancerGenome: not present;CancerHotspot: no;3DHotspot: no	MutationAssessor: NA;SIFT: NA;Polyphen-2: NA	Missense_Mutation	SNP	diploid	7	150774459	150774459	C	T	7:g.150774459C>T		0.44		6315
Colorectal Adenocarcinoma (TCGA, PanCancer Atlas)	TCGA-CK-5916-01	Colon Adenocarcinoma	L409Cfs*14	OncoKB: NA;CIViC: NA;MyCancerGenome: not present;CancerHotspot: no;3DHotspot: no	MutationAssessor: NA;SIFT: NA;Polyphen-2: NA	Frame_Shift_Del	DEL	diploid	7	150774464	150774464	C	-	7:g.150774464del		0.41		1406
Ovarian Serous Cystadenocarcinoma (TCGA, PanCancer Atlas)	TCGA-13-0887-01	Serous Ovarian Cancer	H486Y	OncoKB: NA;CIViC: NA;MyCancerGenome: not present;CancerHotspot: no;3DHotspot: no	MutationAssessor: NA;SIFT: NA;Polyphen-2: NA	Missense_Mutation	SNP	gain	7	150774086	150774086	G	A	7:g.150774086G>A		0.27		143
Ovarian Serous Cystadenocarcinoma (TCGA, PanCancer Atlas)	TCGA-36-2544-01	Serous Ovarian Cancer	T423S	OncoKB: NA;CIViC: NA;MyCancerGenome: not present;CancerHotspot: no;3DHotspot: no	MutationAssessor: NA;SIFT: NA;Polyphen-2: NA	Missense_Mutation	SNP	shallowdel	7	150774420	150774420	G	C	7:g.150774420G>C		0.82		64
Prostate Adenocarcinoma (TCGA, PanCancer Atlas)	TCGA-CH-5762-01	Prostate Adenocarcinoma	A436T	OncoKB: NA;CIViC: NA;MyCancerGenome: not present;CancerHotspot: no;3DHotspot: no	MutationAssessor: NA;SIFT: NA;Polyphen-2: NA	Missense_Mutation	SNP	diploid	7	150774309	150774309	C	T	7:g.150774309C>T		0.13		59
Skin Cutaneous Melanoma (TCGA, PanCancer Atlas)	TCGA-ER-A2NF-06	Cutaneous Melanoma	R253L	OncoKB: NA;CIViC: NA;MyCancerGenome: not present;CancerHotspot: no;3DHotspot: no	MutationAssessor: NA;SIFT: NA;Polyphen-2: NA	Missense_Mutation	SNP	gain	7	150775716	150775716	C	A	7:g.150775716C>A		0.1		268
Uterine Corpus Endometrial Carcinoma (TCGA, PanCancer Atlas)	TCGA-DF-A2KU-01	Uterine Endometrioid Carcinoma	P95H	OncoKB: NA;CIViC: NA;MyCancerGenome: not present;CancerHotspot: no;3DHotspot: no	MutationAssessor: NA;SIFT: NA;Polyphen-2: NA	Missense_Mutation	SNP	diploid	7	150776808	150776808	G	T	7:g.150776808G>T		0.38		10052
Lung Adenocarcinoma (TCGA, PanCancer Atlas)	TCGA-44-7671-01	Lung Adenocarcinoma	P456del	OncoKB: NA;CIViC: NA;MyCancerGenome: not present;CancerHotspot: no;3DHotspot: no	MutationAssessor: NA;SIFT: NA;Polyphen-2: NA	In_Frame_Del	DEL	diploid	7	150774247	150774249	TGG	-	7:g.150774247_150774249del		0.21		200
Head and Neck Squamous Cell Carcinoma (TCGA, PanCancer Atlas)	TCGA-P3-A6T3-01	Head and Neck Squamous Cell Carcinoma	R128W	OncoKB: NA;CIViC: NA;MyCancerGenome: not present;CancerHotspot: no;3DHotspot: no	MutationAssessor: NA;SIFT: NA;Polyphen-2: NA	Missense_Mutation	SNP	diploid	7	150776710	150776710	G	A	7:g.150776710G>A		0.22		96
Lung Squamous Cell Carcinoma (TCGA, PanCancer Atlas)	TCGA-33-4587-01	Lung Squamous Cell Carcinoma	R128W	OncoKB: NA;CIViC: NA;MyCancerGenome: not present;CancerHotspot: no;3DHotspot: no	MutationAssessor: NA;SIFT: NA;Polyphen-2: NA	Missense_Mutation	SNP	gain	7	150776710	150776710	G	A	7:g.150776710G>A		0.48		206
Lung Adenocarcinoma (TCGA, PanCancer Atlas)	TCGA-49-AARQ-01	Lung Adenocarcinoma	E415K	OncoKB: NA;CIViC: NA;MyCancerGenome: not present;CancerHotspot: no;3DHotspot: no	MutationAssessor: NA;SIFT: NA;Polyphen-2: NA	Missense_Mutation	SNP	gain	7	150774445	150774445	C	T	7:g.150774445C>T		0.08		640
Ovarian Serous Cystadenocarcinoma (TCGA, PanCancer Atlas)	TCGA-61-2113-01	Serous Ovarian Cancer	A117V	OncoKB: NA;CIViC: NA;MyCancerGenome: not present;CancerHotspot: no;3DHotspot: no	MutationAssessor: NA;SIFT: NA;Polyphen-2: NA	Missense_Mutation	SNP	gain	7	150776742	150776742	G	A	7:g.150776742G>A		0.72		229
Uterine Corpus Endometrial Carcinoma (TCGA, PanCancer Atlas)	TCGA-EO-A22R-01	Uterine Endometrioid Carcinoma	A117V	OncoKB: NA;CIViC: NA;MyCancerGenome: not present;CancerHotspot: no;3DHotspot: no	MutationAssessor: NA;SIFT: NA;Polyphen-2: NA	Missense_Mutation	SNP	diploid	7	150776742	150776742	G	A	7:g.150776742G>A		0.44		12771
Esophageal Adenocarcinoma (TCGA, PanCancer Atlas)	TCGA-V5-A7RB-01	Esophageal Adenocarcinoma	P129L	OncoKB: NA;CIViC: NA;MyCancerGenome: not present;CancerHotspot: no;3DHotspot: no	MutationAssessor: NA;SIFT: NA;Polyphen-2: NA	Missense_Mutation	SNP	shallowdel	7	150776706	150776706	G	A	7:g.150776706G>A		0.43		211
Prostate Adenocarcinoma (TCGA, PanCancer Atlas)	TCGA-VN-A88P-01	Prostate Adenocarcinoma	R184Q	OncoKB: NA;CIViC: NA;MyCancerGenome: not present;CancerHotspot: no;3DHotspot: no	MutationAssessor: NA;SIFT: NA;Polyphen-2: NA	Missense_Mutation	SNP	gain	7	150776063	150776063	C	T	7:g.150776063C>T		0.5		34
Stomach Adenocarcinoma (TCGA, PanCancer Atlas)	TCGA-MX-A5UJ-01	Tubular Stomach Adenocarcinoma	A92V	OncoKB: NA;CIViC: NA;MyCancerGenome: not present;CancerHotspot: no;3DHotspot: no	MutationAssessor: NA;SIFT: NA;Polyphen-2: NA	Missense_Mutation	SNP	diploid	7	150776817	150776817	G	A	7:g.150776817G>A		0.24		1294
Stomach Adenocarcinoma (TCGA, PanCancer Atlas)	TCGA-CG-4474-01	Diffuse Type Stomach Adenocarcinoma	R249Q	OncoKB: NA;CIViC: NA;MyCancerGenome: not present;CancerHotspot: no;3DHotspot: no	MutationAssessor: NA;SIFT: NA;Polyphen-2: NA	Missense_Mutation	SNP	gain	7	150775728	150775728	C	T	7:g.150775728C>T		0.08		82
Stomach Adenocarcinoma (TCGA, PanCancer Atlas)	TCGA-HU-A4GC-01	Diffuse Type Stomach Adenocarcinoma	L53V	OncoKB: NA;CIViC: NA;MyCancerGenome: not present;CancerHotspot: no;3DHotspot: no	MutationAssessor: NA;SIFT: NA;Polyphen-2: NA	Missense_Mutation	SNP	diploid	7	150776935	150776935	G	C	7:g.150776935G>C		0.35		118
Sarcoma (TCGA, PanCancer Atlas)	TCGA-QC-A7B5-01	Undifferentiated Pleomorphic Sarcoma/Malignant Fibrous Histiocytoma/High-Grade Spindle Cell Sarcoma	G202S	OncoKB: NA;CIViC: NA;MyCancerGenome: not present;CancerHotspot: no;3DHotspot: no	MutationAssessor: NA;SIFT: NA;Polyphen-2: NA	Missense_Mutation	SNP	gain	7	150776010	150776010	C	T	7:g.150776010C>T		0.43		1754
Uveal Melanoma (TCGA, PanCancer Atlas)	TCGA-VD-AA8Q-01	Uveal Melanoma	L196V	OncoKB: NA;CIViC: NA;MyCancerGenome: not present;CancerHotspot: no;3DHotspot: no	MutationAssessor: NA;SIFT: NA;Polyphen-2: NA	Missense_Mutation	SNP	diploid	7	150776028	150776028	A	C	7:g.150776028A>C		0.42		16
Cervical Squamous Cell Carcinoma (TCGA, PanCancer Atlas)	TCGA-JW-A5VI-01	Cervical Squamous Cell Carcinoma	P514L	OncoKB: NA;CIViC: NA;MyCancerGenome: not present;CancerHotspot: no;3DHotspot: no	MutationAssessor: NA;SIFT: NA;Polyphen-2: NA	Missense_Mutation	SNP	diploid	7	150774001	150774001	G	A	7:g.150774001G>A		0.39		66
Head and Neck Squamous Cell Carcinoma (TCGA, PanCancer Atlas)	TCGA-CV-A461-01	Head and Neck Squamous Cell Carcinoma	K108T	OncoKB: NA;CIViC: NA;MyCancerGenome: not present;CancerHotspot: no;3DHotspot: no	MutationAssessor: NA;SIFT: NA;Polyphen-2: NA	Missense_Mutation	SNP	diploid	7	150776769	150776769	T	G	7:g.150776769T>G		0.25		530
Brain Lower Grade Glioma (TCGA, PanCancer Atlas)	TCGA-E1-A7YV-01	Oligoastrocytoma	R249W	OncoKB: NA;CIViC: NA;MyCancerGenome: not present;CancerHotspot: no;3DHotspot: no	MutationAssessor: NA;SIFT: NA;Polyphen-2: NA	Missense_Mutation	SNP	diploid	7	150775729	150775729	G	A	7:g.150775729G>A		0.31		39
Liver Hepatocellular Carcinoma (TCGA, PanCancer Atlas)	TCGA-CC-A7IH-01	Hepatocellular Carcinoma	G347D	OncoKB: NA;CIViC: NA;MyCancerGenome: not present;CancerHotspot: no;3DHotspot: no	MutationAssessor: NA;SIFT: NA;Polyphen-2: NA	Missense_Mutation	SNP	gain	7	150774867	150774867	C	T	7:g.150774867C>T		0.44		685
Liver Hepatocellular Carcinoma (TCGA, PanCancer Atlas)	TCGA-4R-AA8I-01	Hepatocellular Carcinoma	T157A	OncoKB: NA;CIViC: NA;MyCancerGenome: not present;CancerHotspot: no;3DHotspot: no	MutationAssessor: NA;SIFT: NA;Polyphen-2: NA	Missense_Mutation	SNP	diploid	7	150776623	150776623	T	C	7:g.150776623T>C		0.4		1057
Bladder Urothelial Carcinoma (TCGA, PanCancer Atlas)	TCGA-DK-A6B1-01	Bladder Urothelial Carcinoma	R130Q	OncoKB: NA;CIViC: NA;MyCancerGenome: not present;CancerHotspot: no;3DHotspot: no	MutationAssessor: NA;SIFT: NA;Polyphen-2: NA	Missense_Mutation	SNP	gain	7	150776703	150776703	C	T	7:g.150776703C>T		0.09		126
Uterine Corpus Endometrial Carcinoma (TCGA, PanCancer Atlas)	TCGA-EO-A22U-01	Uterine Endometrioid Carcinoma	R130Q	OncoKB: NA;CIViC: NA;MyCancerGenome: not present;CancerHotspot: no;3DHotspot: no	MutationAssessor: NA;SIFT: NA;Polyphen-2: NA	Missense_Mutation	SNP	diploid	7	150776703	150776703	C	T	7:g.150776703C>T		0.4		13829
Bladder Urothelial Carcinoma (TCGA, PanCancer Atlas)	TCGA-R3-A69X-01	Bladder Urothelial Carcinoma	R356C	OncoKB: NA;CIViC: NA;MyCancerGenome: not present;CancerHotspot: no;3DHotspot: no	MutationAssessor: NA;SIFT: NA;Polyphen-2: NA	Missense_Mutation	SNP	diploid	7	150774841	150774841	G	A	7:g.150774841G>A		0.11		200
Bladder Urothelial Carcinoma (TCGA, PanCancer Atlas)	TCGA-4Z-AA84-01	Bladder Urothelial Carcinoma	S41C	OncoKB: NA;CIViC: NA;MyCancerGenome: not present;CancerHotspot: no;3DHotspot: no	MutationAssessor: NA;SIFT: NA;Polyphen-2: NA	Missense_Mutation	SNP	gain	7	150776970	150776970	G	C	7:g.150776970G>C		0.44		421
Skin Cutaneous Melanoma (TCGA, PanCancer Atlas)	TCGA-FR-A726-01	Cutaneous Melanoma	L168F	OncoKB: NA;CIViC: NA;MyCancerGenome: not present;CancerHotspot: no;3DHotspot: no	MutationAssessor: NA;SIFT: NA;Polyphen-2: NA	Missense_Mutation	SNP		7	150776590	150776590	G	A	7:g.150776590G>A		0.09		5858
Colorectal Adenocarcinoma (TCGA, PanCancer Atlas)	TCGA-CK-4951-01	Mucinous Adenocarcinoma of the Colon and Rectum	R110C	OncoKB: NA;CIViC: NA;MyCancerGenome: not present;CancerHotspot: no;3DHotspot: no	MutationAssessor: NA;SIFT: NA;Polyphen-2: NA	Missense_Mutation	SNP	diploid	7	150776764	150776764	G	A	7:g.150776764G>A		0.43		4191
Uterine Corpus Endometrial Carcinoma (TCGA, PanCancer Atlas)	TCGA-B5-A3FC-01	Uterine Endometrioid Carcinoma	R376H	OncoKB: NA;CIViC: NA;MyCancerGenome: not present;CancerHotspot: no;3DHotspot: no	MutationAssessor: NA;SIFT: NA;Polyphen-2: NA	Missense_Mutation	SNP	diploid	7	150774780	150774780	C	T	7:g.150774780C>T		0.41		12211
Uterine Corpus Endometrial Carcinoma (TCGA, PanCancer Atlas)	TCGA-FI-A2D5-01	Uterine Endometrioid Carcinoma	A111T	OncoKB: NA;CIViC: NA;MyCancerGenome: not present;CancerHotspot: no;3DHotspot: no	MutationAssessor: NA;SIFT: NA;Polyphen-2: NA	Missense_Mutation	SNP	diploid	7	150776761	150776761	C	T	7:g.150776761C>T		0.17		13865
Bladder Urothelial Carcinoma (TCGA, PanCancer Atlas)	TCGA-GD-A2C5-01	Bladder Urothelial Carcinoma	X400_splice	OncoKB: NA;CIViC: NA;MyCancerGenome: not present;CancerHotspot: no;3DHotspot: no	MutationAssessor: NA;SIFT: NA;Polyphen-2: NA	Splice_Region	SNP	gain	7	150774491	150774491	G	A	7:g.150774491G>A		0.27		259
Cervical Squamous Cell Carcinoma (TCGA, PanCancer Atlas)	TCGA-2W-A8YY-01	Cervical Squamous Cell Carcinoma	P32S	OncoKB: NA;CIViC: NA;MyCancerGenome: not present;CancerHotspot: no;3DHotspot: no	MutationAssessor: NA;SIFT: NA;Polyphen-2: NA	Missense_Mutation	SNP	diploid	7	150776998	150776998	G	A	7:g.150776998G>A		0.19		11307
Colorectal Adenocarcinoma (TCGA, PanCancer Atlas)	TCGA-A6-6781-01	Mucinous Adenocarcinoma of the Colon and Rectum	R251Q	OncoKB: NA;CIViC: NA;MyCancerGenome: not present;CancerHotspot: no;3DHotspot: no	MutationAssessor: NA;SIFT: NA;Polyphen-2: NA	Missense_Mutation	SNP	diploid	7	150775722	150775722	C	T	7:g.150775722C>T		0.22		1915
Colorectal Adenocarcinoma (TCGA, PanCancer Atlas)	TCGA-G4-6304-01	Colon Adenocarcinoma	R476=	OncoKB: NA;CIViC: NA;MyCancerGenome: not present;CancerHotspot: no;3DHotspot: no	MutationAssessor: NA;SIFT: NA;Polyphen-2: NA	Splice_Region	SNP	diploid	7	150774114	150774114	C	T	7:g.150774114C>T		0.18		926
Glioblastoma Multiforme (TCGA, PanCancer Atlas)	TCGA-28-5211-01	Glioblastoma Multiforme	R373L	OncoKB: NA;CIViC: NA;MyCancerGenome: not present;CancerHotspot: no;3DHotspot: no	MutationAssessor: NA;SIFT: NA;Polyphen-2: NA	Missense_Mutation	SNP	gain	7	150774789	150774789	C	A	7:g.150774789C>A		0.1		376
Head and Neck Squamous Cell Carcinoma (TCGA, PanCancer Atlas)	TCGA-CV-7415-01	Head and Neck Squamous Cell Carcinoma	E366*	OncoKB: NA;CIViC: NA;MyCancerGenome: not present;CancerHotspot: no;3DHotspot: no	MutationAssessor: NA;SIFT: NA;Polyphen-2: NA	Nonsense_Mutation	SNP	shallowdel	7	150774811	150774811	C	A	7:g.150774811C>A		0.11		224
Kidney Renal Clear Cell Carcinoma (TCGA, PanCancer Atlas)	TCGA-B8-5163-01	Renal Clear Cell Carcinoma	L287*	OncoKB: NA;CIViC: NA;MyCancerGenome: not present;CancerHotspot: no;3DHotspot: no	MutationAssessor: NA;SIFT: NA;Polyphen-2: NA	Frame_Shift_Del	DEL	diploid	7	150775147	150775147	T	-	7:g.150775147del		0.18		62
Kidney Renal Papillary Cell Carcinoma (TCGA, PanCancer Atlas)	TCGA-P4-A5EA-01	Papillary Renal Cell Carcinoma	S226del	OncoKB: NA;CIViC: NA;MyCancerGenome: not present;CancerHotspot: no;3DHotspot: no	MutationAssessor: NA;SIFT: NA;Polyphen-2: NA	In_Frame_Del	DEL	diploid	7	150775936	150775938	GCT	-	7:g.150775936_150775938del		0.12		61
Ovarian Serous Cystadenocarcinoma (TCGA, PanCancer Atlas)	TCGA-09-2043-01	Serous Ovarian Cancer	L118F	OncoKB: NA;CIViC: NA;MyCancerGenome: not present;CancerHotspot: no;3DHotspot: no	MutationAssessor: NA;SIFT: NA;Polyphen-2: NA	Missense_Mutation	SNP	amp	7	150776740	150776740	G	A	7:g.150776740G>A		0.33		104
Ovarian Serous Cystadenocarcinoma (TCGA, PanCancer Atlas)	TCGA-24-1846-01	Serous Ovarian Cancer	L325V	OncoKB: NA;CIViC: NA;MyCancerGenome: not present;CancerHotspot: no;3DHotspot: no	MutationAssessor: NA;SIFT: NA;Polyphen-2: NA	Missense_Mutation	SNP	amp	7	150775032	150775032	G	C	7:g.150775032G>C		0.19		105
Ovarian Serous Cystadenocarcinoma (TCGA, PanCancer Atlas)	TCGA-29-1698-01	Serous Ovarian Cancer	I345F	OncoKB: NA;CIViC: NA;MyCancerGenome: not present;CancerHotspot: no;3DHotspot: no	MutationAssessor: NA;SIFT: NA;Polyphen-2: NA	Missense_Mutation	SNP	gain	7	150774972	150774972	T	A	7:g.150774972T>A		0.37		83
Ovarian Serous Cystadenocarcinoma (TCGA, PanCancer Atlas)	TCGA-59-2349-01	Serous Ovarian Cancer	R379Q	OncoKB: NA;CIViC: NA;MyCancerGenome: not present;CancerHotspot: no;3DHotspot: no	MutationAssessor: NA;SIFT: NA;Polyphen-2: NA	Missense_Mutation	SNP	gain	7	150774771	150774771	C	T	7:g.150774771C>T		0.27		797
Pancreatic Adenocarcinoma (TCGA, PanCancer Atlas)	TCGA-FZ-5920-01	Pancreatic Adenocarcinoma	R187H	OncoKB: NA;CIViC: NA;MyCancerGenome: not present;CancerHotspot: no;3DHotspot: no	MutationAssessor: NA;SIFT: NA;Polyphen-2: NA	Missense_Mutation	SNP	diploid	7	150776054	150776054	C	T	7:g.150776054C>T		0.26		52
Skin Cutaneous Melanoma (TCGA, PanCancer Atlas)	TCGA-BF-A1PZ-01	Cutaneous Melanoma	L164I	OncoKB: NA;CIViC: NA;MyCancerGenome: not present;CancerHotspot: no;3DHotspot: no	MutationAssessor: NA;SIFT: NA;Polyphen-2: NA	Missense_Mutation	SNP		7	150776602	150776602	G	T	7:g.150776602G>T		0.19		1628
Skin Cutaneous Melanoma (TCGA, PanCancer Atlas)	TCGA-BF-A1Q0-01	Cutaneous Melanoma	E254D	OncoKB: NA;CIViC: NA;MyCancerGenome: not present;CancerHotspot: no;3DHotspot: no	MutationAssessor: NA;SIFT: NA;Polyphen-2: NA	Missense_Mutation	SNP		7	150775712	150775712	C	A	7:g.150775712C>A		0.15		2630
Skin Cutaneous Melanoma (TCGA, PanCancer Atlas)	TCGA-BF-A1Q0-01	Cutaneous Melanoma	P151H	OncoKB: NA;CIViC: NA;MyCancerGenome: not present;CancerHotspot: no;3DHotspot: no	MutationAssessor: NA;SIFT: NA;Polyphen-2: NA	Missense_Mutation	SNP		7	150776640	150776640	G	T	7:g.150776640G>T		0.1		2630
Skin Cutaneous Melanoma (TCGA, PanCancer Atlas)	TCGA-D3-A1Q3-06	Cutaneous Melanoma	R217L	OncoKB: NA;CIViC: NA;MyCancerGenome: not present;CancerHotspot: no;3DHotspot: no	MutationAssessor: NA;SIFT: NA;Polyphen-2: NA	Missense_Mutation	SNP	gain	7	150775964	150775964	C	A	7:g.150775964C>A		0.1		1458
Skin Cutaneous Melanoma (TCGA, PanCancer Atlas)	TCGA-D3-A8GO-06	Cutaneous Melanoma	P389L	OncoKB: NA;CIViC: NA;MyCancerGenome: not present;CancerHotspot: no;3DHotspot: no	MutationAssessor: NA;SIFT: NA;Polyphen-2: NA	Missense_Mutation	SNP	gain	7	150774741	150774741	G	A	7:g.150774741G>A		0.11		463
Skin Cutaneous Melanoma (TCGA, PanCancer Atlas)	TCGA-DA-A1I1-06	Cutaneous Melanoma	X347_splice	OncoKB: NA;CIViC: NA;MyCancerGenome: not present;CancerHotspot: no;3DHotspot: no	MutationAssessor: NA;SIFT: NA;Polyphen-2: NA	Splice_Site	SNP	diploid	7	150774868	150774868	C	A	7:g.150774868C>A		0.08		1527
Skin Cutaneous Melanoma (TCGA, PanCancer Atlas)	TCGA-EE-A2GT-06	Cutaneous Melanoma	G440C	OncoKB: NA;CIViC: NA;MyCancerGenome: not present;CancerHotspot: no;3DHotspot: no	MutationAssessor: NA;SIFT: NA;Polyphen-2: NA	Missense_Mutation	SNP	gain	7	150774297	150774297	C	A	7:g.150774297C>A		0.11		1691
Skin Cutaneous Melanoma (TCGA, PanCancer Atlas)	TCGA-EE-A2GT-06	Cutaneous Melanoma	H263N	OncoKB: NA;CIViC: NA;MyCancerGenome: not present;CancerHotspot: no;3DHotspot: no	MutationAssessor: NA;SIFT: NA;Polyphen-2: NA	Missense_Mutation	SNP	gain	7	150775687	150775687	G	T	7:g.150775687G>T		0.1		1691
Skin Cutaneous Melanoma (TCGA, PanCancer Atlas)	TCGA-EE-A2M7-06	Cutaneous Melanoma	R249L	OncoKB: NA;CIViC: NA;MyCancerGenome: not present;CancerHotspot: no;3DHotspot: no	MutationAssessor: NA;SIFT: NA;Polyphen-2: NA	Missense_Mutation	SNP	gain	7	150775728	150775728	C	A	7:g.150775728C>A		0.09		611
Skin Cutaneous Melanoma (TCGA, PanCancer Atlas)	TCGA-ER-A19F-06	Cutaneous Melanoma	E407D	OncoKB: NA;CIViC: NA;MyCancerGenome: not present;CancerHotspot: no;3DHotspot: no	MutationAssessor: NA;SIFT: NA;Polyphen-2: NA	Missense_Mutation	SNP	diploid	7	150774467	150774467	C	A	7:g.150774467C>A		0.09		1662
Skin Cutaneous Melanoma (TCGA, PanCancer Atlas)	TCGA-ER-A19P-06	Cutaneous Melanoma	R396S	OncoKB: NA;CIViC: NA;MyCancerGenome: not present;CancerHotspot: no;3DHotspot: no	MutationAssessor: NA;SIFT: NA;Polyphen-2: NA	Missense_Mutation	SNP	gain	7	150774721	150774721	G	T	7:g.150774721G>T		0.1		2916
Skin Cutaneous Melanoma (TCGA, PanCancer Atlas)	TCGA-FS-A1ZB-06	Cutaneous Melanoma	Q197K	OncoKB: NA;CIViC: NA;MyCancerGenome: not present;CancerHotspot: no;3DHotspot: no	MutationAssessor: NA;SIFT: NA;Polyphen-2: NA	Missense_Mutation	SNP	diploid	7	150776025	150776025	G	T	7:g.150776025G>T		0.13		1226
Uterine Corpus Endometrial Carcinoma (TCGA, PanCancer Atlas)	TCGA-2E-A9G8-01	Uterine Endometrioid Carcinoma	R471G	OncoKB: NA;CIViC: NA;MyCancerGenome: not present;CancerHotspot: no;3DHotspot: no	MutationAssessor: NA;SIFT: NA;Polyphen-2: NA	Missense_Mutation	SNP	gain	7	150774204	150774204	G	C	7:g.150774204G>C		0.26		65
Uterine Corpus Endometrial Carcinoma (TCGA, PanCancer Atlas)	TCGA-AP-A1DK-01	Uterine Endometrioid Carcinoma	Q91*	OncoKB: NA;CIViC: NA;MyCancerGenome: not present;CancerHotspot: no;3DHotspot: no	MutationAssessor: NA;SIFT: NA;Polyphen-2: NA	Nonsense_Mutation	SNP	diploid	7	150776821	150776821	G	A	7:g.150776821G>A		0.33		10312
Uterine Corpus Endometrial Carcinoma (TCGA, PanCancer Atlas)	TCGA-AX-A2HC-01	Uterine Endometrioid Carcinoma	V445M	OncoKB: NA;CIViC: NA;MyCancerGenome: not present;CancerHotspot: no;3DHotspot: no	MutationAssessor: NA;SIFT: NA;Polyphen-2: NA	Missense_Mutation	SNP	diploid	7	150774282	150774282	C	T	7:g.150774282C>T		0.25		12976
Uterine Corpus Endometrial Carcinoma (TCGA, PanCancer Atlas)	TCGA-DF-A2KN-01	Uterine Endometrioid Carcinoma	L533M	OncoKB: NA;CIViC: NA;MyCancerGenome: not present;CancerHotspot: no;3DHotspot: no	MutationAssessor: NA;SIFT: NA;Polyphen-2: NA	Missense_Mutation	SNP	diploid	7	150773865	150773865	G	T	7:g.150773865G>T		0.43		4342
Uterine Corpus Endometrial Carcinoma (TCGA, PanCancer Atlas)	TCGA-EO-A22U-01	Uterine Endometrioid Carcinoma	D490N	OncoKB: NA;CIViC: NA;MyCancerGenome: not present;CancerHotspot: no;3DHotspot: no	MutationAssessor: NA;SIFT: NA;Polyphen-2: NA	Missense_Mutation	SNP	diploid	7	150774074	150774074	C	T	7:g.150774074C>T		0.38		13829
Uterine Corpus Endometrial Carcinoma (TCGA, PanCancer Atlas)	TCGA-EO-A22U-01	Uterine Endometrioid Carcinoma	X347_splice	OncoKB: NA;CIViC: NA;MyCancerGenome: not present;CancerHotspot: no;3DHotspot: no	MutationAssessor: NA;SIFT: NA;Polyphen-2: NA	Splice_Region	SNP	diploid	7	150774961	150774961	C	T	7:g.150774961C>T		0.28		13829
Uterine Corpus Endometrial Carcinoma (TCGA, PanCancer Atlas)	TCGA-EO-A22U-01	Uterine Endometrioid Carcinoma	R220Q	OncoKB: NA;CIViC: NA;MyCancerGenome: not present;CancerHotspot: no;3DHotspot: no	MutationAssessor: NA;SIFT: NA;Polyphen-2: NA	Missense_Mutation	SNP	diploid	7	150775955	150775955	C	T	7:g.150775955C>T		0.39		13829
Uterine Corpus Endometrial Carcinoma (TCGA, PanCancer Atlas)	TCGA-EO-A22U-01	Uterine Endometrioid Carcinoma	R100C	OncoKB: NA;CIViC: NA;MyCancerGenome: not present;CancerHotspot: no;3DHotspot: no	MutationAssessor: NA;SIFT: NA;Polyphen-2: NA	Missense_Mutation	SNP	diploid	7	150776794	150776794	G	A	7:g.150776794G>A		0.5		13829
Uterine Corpus Endometrial Carcinoma (TCGA, PanCancer Atlas)	TCGA-EO-A3AV-01	Uterine Endometrioid Carcinoma	L216M	OncoKB: NA;CIViC: NA;MyCancerGenome: not present;CancerHotspot: no;3DHotspot: no	MutationAssessor: NA;SIFT: NA;Polyphen-2: NA	Missense_Mutation	SNP	diploid	7	150775968	150775968	G	T	7:g.150775968G>T		0.09		4093
Uterine Corpus Endometrial Carcinoma (TCGA, PanCancer Atlas)	TCGA-FI-A2F4-01	Uterine Endometrioid Carcinoma	P339S	OncoKB: NA;CIViC: NA;MyCancerGenome: not present;CancerHotspot: no;3DHotspot: no	MutationAssessor: NA;SIFT: NA;Polyphen-2: NA	Missense_Mutation	SNP	diploid	7	150774990	150774990	G	A	7:g.150774990G>A		0.28		1908
Brain Lower Grade Glioma (TCGA, PanCancer Atlas)	TCGA-S9-A89Z-01	Astrocytoma	FASTK-GNGT1	OncoKB: NA;CIViC: NA;MyCancerGenome: not present;CancerHotspot: no;3DHotspot: no	MutationAssessor: NA;SIFT: NA;Polyphen-2: NA	Fusion	NA	diploid	NA	-1	-1	NA						59

## Sheet: FASTKD1
Study	Sample ID	Cancer Type	Protein Change	Annotation	Functional Impact	Mutation Type	Variant Type	Copy #	Chromosome	Start Pos	End Pos	Ref	Var	HGVSg	HGVSc	Allele Freq (T)	Allele Freq (N)	# Mut in Sample
Breast Invasive Carcinoma (TCGA, PanCancer Atlas)	TCGA-BH-A0BZ-01	Breast Invasive Ductal Carcinoma	Q677H	OncoKB: NA;CIViC: NA;MyCancerGenome: not present;CancerHotspot: no;3DHotspot: no	MutationAssessor: NA;SIFT: NA;Polyphen-2: NA	Missense_Mutation	SNP	diploid	2	170394566	170394566	C	G	2:g.170394566C>G		0.11		243
Stomach Adenocarcinoma (TCGA, PanCancer Atlas)	TCGA-CG-5726-01	Intestinal Type Stomach Adenocarcinoma	R239*	OncoKB: NA;CIViC: NA;MyCancerGenome: not present;CancerHotspot: no;3DHotspot: no	MutationAssessor: NA;SIFT: NA;Polyphen-2: NA	Nonsense_Mutation	SNP	diploid	2	170417153	170417153	G	A	2:g.170417153G>A		0.25		1201
Skin Cutaneous Melanoma (TCGA, PanCancer Atlas)	TCGA-EB-A3XC-01	Cutaneous Melanoma	K291N	OncoKB: NA;CIViC: NA;MyCancerGenome: not present;CancerHotspot: no;3DHotspot: no	MutationAssessor: NA;SIFT: NA;Polyphen-2: NA	Missense_Mutation	SNP		2	170416995	170416995	C	A	2:g.170416995C>A		0.1		341
Uterine Corpus Endometrial Carcinoma (TCGA, PanCancer Atlas)	TCGA-AP-A056-01	Uterine Endometrioid Carcinoma	K291N	OncoKB: NA;CIViC: NA;MyCancerGenome: not present;CancerHotspot: no;3DHotspot: no	MutationAssessor: NA;SIFT: NA;Polyphen-2: NA	Missense_Mutation	SNP	diploid	2	170416995	170416995	C	A	2:g.170416995C>A		0.3		8230
Colorectal Adenocarcinoma (TCGA, PanCancer Atlas)	TCGA-AZ-6598-01	Colon Adenocarcinoma	R206Q	OncoKB: NA;CIViC: NA;MyCancerGenome: not present;CancerHotspot: no;3DHotspot: no	MutationAssessor: NA;SIFT: NA;Polyphen-2: NA	Missense_Mutation	SNP	diploid	2	170417251	170417251	C	T	2:g.170417251C>T		0.4		2317
Uterine Corpus Endometrial Carcinoma (TCGA, PanCancer Atlas)	TCGA-AP-A056-01	Uterine Endometrioid Carcinoma	R206Q	OncoKB: NA;CIViC: NA;MyCancerGenome: not present;CancerHotspot: no;3DHotspot: no	MutationAssessor: NA;SIFT: NA;Polyphen-2: NA	Missense_Mutation	SNP	diploid	2	170417251	170417251	C	T	2:g.170417251C>T		0.32		8230
Colorectal Adenocarcinoma (TCGA, PanCancer Atlas)	TCGA-F5-6814-01	Rectal Adenocarcinoma	R654Q	OncoKB: NA;CIViC: NA;MyCancerGenome: not present;CancerHotspot: no;3DHotspot: no	MutationAssessor: NA;SIFT: NA;Polyphen-2: NA	Missense_Mutation	SNP	diploid	2	170394636	170394636	C	T	2:g.170394636C>T		0.19		9454
Colorectal Adenocarcinoma (TCGA, PanCancer Atlas)	TCGA-WS-AB45-01	Mucinous Adenocarcinoma of the Colon and Rectum	R654Q	OncoKB: NA;CIViC: NA;MyCancerGenome: not present;CancerHotspot: no;3DHotspot: no	MutationAssessor: NA;SIFT: NA;Polyphen-2: NA	Missense_Mutation	SNP	diploid	2	170394636	170394636	C	T	2:g.170394636C>T		0.1		2521
Uterine Corpus Endometrial Carcinoma (TCGA, PanCancer Atlas)	TCGA-AJ-A3EL-01	Uterine Endometrioid Carcinoma	R654Q	OncoKB: NA;CIViC: NA;MyCancerGenome: not present;CancerHotspot: no;3DHotspot: no	MutationAssessor: NA;SIFT: NA;Polyphen-2: NA	Missense_Mutation	SNP	diploid	2	170394636	170394636	C	T	2:g.170394636C>T		0.32		7385
Uterine Corpus Endometrial Carcinoma (TCGA, PanCancer Atlas)	TCGA-AP-A059-01	Uterine Endometrioid Carcinoma	R654Q	OncoKB: NA;CIViC: NA;MyCancerGenome: not present;CancerHotspot: no;3DHotspot: no	MutationAssessor: NA;SIFT: NA;Polyphen-2: NA	Missense_Mutation	SNP	diploid	2	170394636	170394636	C	T	2:g.170394636C>T		0.2		10939
Uterine Corpus Endometrial Carcinoma (TCGA, PanCancer Atlas)	TCGA-E6-A1LX-01	Uterine Endometrioid Carcinoma	R654Q	OncoKB: NA;CIViC: NA;MyCancerGenome: not present;CancerHotspot: no;3DHotspot: no	MutationAssessor: NA;SIFT: NA;Polyphen-2: NA	Missense_Mutation	SNP	diploid	2	170394636	170394636	C	T	2:g.170394636C>T		0.16		12691
Uterine Corpus Endometrial Carcinoma (TCGA, PanCancer Atlas)	TCGA-AP-A059-01	Uterine Endometrioid Carcinoma	S356P	OncoKB: NA;CIViC: NA;MyCancerGenome: not present;CancerHotspot: no;3DHotspot: no	MutationAssessor: NA;SIFT: NA;Polyphen-2: NA	Missense_Mutation	SNP	diploid	2	170413713	170413713	A	G	2:g.170413713A>G		0.13		10939
Uterine Corpus Endometrial Carcinoma (TCGA, PanCancer Atlas)	TCGA-EY-A1GU-01	Uterine Endometrioid Carcinoma	S356T	OncoKB: NA;CIViC: NA;MyCancerGenome: not present;CancerHotspot: no;3DHotspot: no	MutationAssessor: NA;SIFT: NA;Polyphen-2: NA	Missense_Mutation	SNP	diploid	2	170413713	170413713	A	T	2:g.170413713A>T		0.43		1179
Brain Lower Grade Glioma (TCGA, PanCancer Atlas)	TCGA-DU-5851-01	Oligoastrocytoma	P5A	OncoKB: NA;CIViC: NA;MyCancerGenome: not present;CancerHotspot: no;3DHotspot: no	MutationAssessor: NA;SIFT: NA;Polyphen-2: NA	Missense_Mutation	SNP	diploid	2	170428527	170428527	G	C	2:g.170428527G>C		0.16		19
Brain Lower Grade Glioma (TCGA, PanCancer Atlas)	TCGA-DU-6396-01	Oligoastrocytoma	L399F	OncoKB: NA;CIViC: NA;MyCancerGenome: not present;CancerHotspot: no;3DHotspot: no	MutationAssessor: NA;SIFT: NA;Polyphen-2: NA	Missense_Mutation	SNP	diploid	2	170411653	170411653	G	A	2:g.170411653G>A		0.48		36
Stomach Adenocarcinoma (TCGA, PanCancer Atlas)	TCGA-BR-8081-01	Stomach Adenocarcinoma	E321G	OncoKB: NA;CIViC: NA;MyCancerGenome: not present;CancerHotspot: no;3DHotspot: no	MutationAssessor: NA;SIFT: NA;Polyphen-2: NA	Missense_Mutation	SNP	diploid	2	170416906	170416906	T	C	2:g.170416906T>C		0.22		791
Stomach Adenocarcinoma (TCGA, PanCancer Atlas)	TCGA-BR-8589-01	Stomach Adenocarcinoma	L782V	OncoKB: NA;CIViC: NA;MyCancerGenome: not present;CancerHotspot: no;3DHotspot: no	MutationAssessor: NA;SIFT: NA;Polyphen-2: NA	Missense_Mutation	SNP	diploid	2	170387195	170387195	A	C	2:g.170387195A>C		0.06		1009
Stomach Adenocarcinoma (TCGA, PanCancer Atlas)	TCGA-BR-A4QL-01	Stomach Adenocarcinoma	I693V	OncoKB: NA;CIViC: NA;MyCancerGenome: not present;CancerHotspot: no;3DHotspot: no	MutationAssessor: NA;SIFT: NA;Polyphen-2: NA	Missense_Mutation	SNP	diploid	2	170393848	170393848	T	C	2:g.170393848T>C		0.05		1705
Stomach Adenocarcinoma (TCGA, PanCancer Atlas)	TCGA-CD-8527-01	Intestinal Type Stomach Adenocarcinoma	L404F	OncoKB: NA;CIViC: NA;MyCancerGenome: not present;CancerHotspot: no;3DHotspot: no	MutationAssessor: NA;SIFT: NA;Polyphen-2: NA	Missense_Mutation	SNP	diploid	2	170411638	170411638	G	A	2:g.170411638G>A		0.13		212
Stomach Adenocarcinoma (TCGA, PanCancer Atlas)	TCGA-D7-A4YV-01	Tubular Stomach Adenocarcinoma	R684H	OncoKB: NA;CIViC: NA;MyCancerGenome: not present;CancerHotspot: no;3DHotspot: no	MutationAssessor: NA;SIFT: NA;Polyphen-2: NA	Missense_Mutation	SNP	diploid	2	170394546	170394546	C	T	2:g.170394546C>T		0.26		822
Stomach Adenocarcinoma (TCGA, PanCancer Atlas)	TCGA-HU-A4GT-01	Tubular Stomach Adenocarcinoma	A312T	OncoKB: NA;CIViC: NA;MyCancerGenome: not present;CancerHotspot: no;3DHotspot: no	MutationAssessor: NA;SIFT: NA;Polyphen-2: NA	Missense_Mutation	SNP	diploid	2	170416934	170416934	C	T	2:g.170416934C>T		0.29		1262
Colorectal Adenocarcinoma (TCGA, PanCancer Atlas)	TCGA-AA-3492-01	Colon Adenocarcinoma	T4Nfs*34	OncoKB: NA;CIViC: NA;MyCancerGenome: not present;CancerHotspot: no;3DHotspot: no	MutationAssessor: NA;SIFT: NA;Polyphen-2: NA	Frame_Shift_Ins	INS	diploid	2	170428529	170428530	-	T	2:g.170428529_170428530insT		0.32		2014
Stomach Adenocarcinoma (TCGA, PanCancer Atlas)	TCGA-BR-8368-01	Stomach Adenocarcinoma	T4Nfs*34	OncoKB: NA;CIViC: NA;MyCancerGenome: not present;CancerHotspot: no;3DHotspot: no	MutationAssessor: NA;SIFT: NA;Polyphen-2: NA	Frame_Shift_Ins	INS	diploid	2	170428529	170428530	-	T	2:g.170428529_170428530insT		0.22		886
Stomach Adenocarcinoma (TCGA, PanCancer Atlas)	TCGA-HU-A4GX-01	Diffuse Type Stomach Adenocarcinoma	T4Nfs*34	OncoKB: NA;CIViC: NA;MyCancerGenome: not present;CancerHotspot: no;3DHotspot: no	MutationAssessor: NA;SIFT: NA;Polyphen-2: NA	Frame_Shift_Ins	INS	diploid	2	170428529	170428530	-	T	2:g.170428529_170428530insT		0.32		1159
Stomach Adenocarcinoma (TCGA, PanCancer Atlas)	TCGA-HU-A4H3-01	Diffuse Type Stomach Adenocarcinoma	T4Nfs*34	OncoKB: NA;CIViC: NA;MyCancerGenome: not present;CancerHotspot: no;3DHotspot: no	MutationAssessor: NA;SIFT: NA;Polyphen-2: NA	Frame_Shift_Ins	INS	diploid	2	170428529	170428530	-	T	2:g.170428529_170428530insT		0.29		831
Lung Adenocarcinoma (TCGA, PanCancer Atlas)	TCGA-05-4432-01	Lung Adenocarcinoma	D465Y	OncoKB: NA;CIViC: NA;MyCancerGenome: not present;CancerHotspot: no;3DHotspot: no	MutationAssessor: NA;SIFT: NA;Polyphen-2: NA	Missense_Mutation	SNP	gain	2	170403036	170403036	C	A	2:g.170403036C>A		0.12		534
Uterine Corpus Endometrial Carcinoma (TCGA, PanCancer Atlas)	TCGA-AP-A056-01	Uterine Endometrioid Carcinoma	E519*	OncoKB: NA;CIViC: NA;MyCancerGenome: not present;CancerHotspot: no;3DHotspot: no	MutationAssessor: NA;SIFT: NA;Polyphen-2: NA	Nonsense_Mutation	SNP	diploid	2	170402874	170402874	C	A	2:g.170402874C>A		0.12		8230
Uterine Corpus Endometrial Carcinoma (TCGA, PanCancer Atlas)	TCGA-EO-A3B0-01	Uterine Endometrioid Carcinoma	E519*	OncoKB: NA;CIViC: NA;MyCancerGenome: not present;CancerHotspot: no;3DHotspot: no	MutationAssessor: NA;SIFT: NA;Polyphen-2: NA	Nonsense_Mutation	SNP	diploid	2	170402874	170402874	C	A	2:g.170402874C>A		0.56		10909
Uterine Corpus Endometrial Carcinoma (TCGA, PanCancer Atlas)	TCGA-AX-A05Z-01	Uterine Endometrioid Carcinoma	L552V	OncoKB: NA;CIViC: NA;MyCancerGenome: not present;CancerHotspot: no;3DHotspot: no	MutationAssessor: NA;SIFT: NA;Polyphen-2: NA	Missense_Mutation	SNP	diploid	2	170402775	170402775	A	C	2:g.170402775A>C		0.23		7369
Glioblastoma Multiforme (TCGA, PanCancer Atlas)	TCGA-19-5956-01	Glioblastoma Multiforme	E401*	OncoKB: NA;CIViC: NA;MyCancerGenome: not present;CancerHotspot: no;3DHotspot: no	MutationAssessor: NA;SIFT: NA;Polyphen-2: NA	Nonsense_Mutation	SNP	shallowdel	2	170411647	170411647	C	A	2:g.170411647C>A		0.45		6908
Uterine Corpus Endometrial Carcinoma (TCGA, PanCancer Atlas)	TCGA-AX-A05Z-01	Uterine Endometrioid Carcinoma	E401*	OncoKB: NA;CIViC: NA;MyCancerGenome: not present;CancerHotspot: no;3DHotspot: no	MutationAssessor: NA;SIFT: NA;Polyphen-2: NA	Nonsense_Mutation	SNP	diploid	2	170411647	170411647	C	A	2:g.170411647C>A		0.31		7369
Uterine Corpus Endometrial Carcinoma (TCGA, PanCancer Atlas)	TCGA-AX-A0J0-01	Uterine Endometrioid Carcinoma	P570H	OncoKB: NA;CIViC: NA;MyCancerGenome: not present;CancerHotspot: no;3DHotspot: no	MutationAssessor: NA;SIFT: NA;Polyphen-2: NA	Missense_Mutation	SNP	diploid	2	170401338	170401338	G	T	2:g.170401338G>T		0.41		7790
Uterine Corpus Endometrial Carcinoma (TCGA, PanCancer Atlas)	TCGA-AP-A1DV-01	Uterine Endometrioid Carcinoma	G314E	OncoKB: NA;CIViC: NA;MyCancerGenome: not present;CancerHotspot: no;3DHotspot: no	MutationAssessor: NA;SIFT: NA;Polyphen-2: NA	Missense_Mutation	SNP	diploid	2	170416927	170416927	C	T	2:g.170416927C>T		0.3		12063
Uterine Corpus Endometrial Carcinoma (TCGA, PanCancer Atlas)	TCGA-AX-A0J0-01	Uterine Endometrioid Carcinoma	G314E	OncoKB: NA;CIViC: NA;MyCancerGenome: not present;CancerHotspot: no;3DHotspot: no	MutationAssessor: NA;SIFT: NA;Polyphen-2: NA	Missense_Mutation	SNP	diploid	2	170416927	170416927	C	T	2:g.170416927C>T		0.42		7790
Uterine Corpus Endometrial Carcinoma (TCGA, PanCancer Atlas)	TCGA-AX-A0J1-01	Uterine Endometrioid Carcinoma	A304V	OncoKB: NA;CIViC: NA;MyCancerGenome: not present;CancerHotspot: no;3DHotspot: no	MutationAssessor: NA;SIFT: NA;Polyphen-2: NA	Missense_Mutation	SNP	diploid	2	170416957	170416957	G	A	2:g.170416957G>A		0.25		5126
Uterine Corpus Endometrial Carcinoma (TCGA, PanCancer Atlas)	TCGA-B5-A11E-01	Uterine Endometrioid Carcinoma	R58I	OncoKB: NA;CIViC: NA;MyCancerGenome: not present;CancerHotspot: no;3DHotspot: no	MutationAssessor: NA;SIFT: NA;Polyphen-2: NA	Missense_Mutation	SNP	diploid	2	170428367	170428367	C	A	2:g.170428367C>A		0.38		9039
Uterine Corpus Endometrial Carcinoma (TCGA, PanCancer Atlas)	TCGA-DF-A2KV-01	Uterine Endometrioid Carcinoma	R58I	OncoKB: NA;CIViC: NA;MyCancerGenome: not present;CancerHotspot: no;3DHotspot: no	MutationAssessor: NA;SIFT: NA;Polyphen-2: NA	Missense_Mutation	SNP	diploid	2	170428367	170428367	C	A	2:g.170428367C>A		0.35		1325
Uterine Corpus Endometrial Carcinoma (TCGA, PanCancer Atlas)	TCGA-B5-A11Y-01	Uterine Endometrioid Carcinoma	A343V	OncoKB: NA;CIViC: NA;MyCancerGenome: not present;CancerHotspot: no;3DHotspot: no	MutationAssessor: NA;SIFT: NA;Polyphen-2: NA	Missense_Mutation	SNP	diploid	2	170413751	170413751	G	A	2:g.170413751G>A		0.22		954
Uterine Corpus Endometrial Carcinoma (TCGA, PanCancer Atlas)	TCGA-AP-A1E0-01	Uterine Endometrioid Carcinoma	M296I	OncoKB: NA;CIViC: NA;MyCancerGenome: not present;CancerHotspot: no;3DHotspot: no	MutationAssessor: NA;SIFT: NA;Polyphen-2: NA	Missense_Mutation	SNP	diploid	2	170416980	170416980	C	A	2:g.170416980C>A		0.25		4833
Uterine Corpus Endometrial Carcinoma (TCGA, PanCancer Atlas)	TCGA-D1-A15W-01	Uterine Endometrioid Carcinoma	M296I	OncoKB: NA;CIViC: NA;MyCancerGenome: not present;CancerHotspot: no;3DHotspot: no	MutationAssessor: NA;SIFT: NA;Polyphen-2: NA	Missense_Mutation	SNP	diploid	2	170416980	170416980	C	A	2:g.170416980C>A		0.32		66
Bladder Urothelial Carcinoma (TCGA, PanCancer Atlas)	TCGA-DK-A1AF-01	Bladder Urothelial Carcinoma	H302Y	OncoKB: NA;CIViC: NA;MyCancerGenome: not present;CancerHotspot: no;3DHotspot: no	MutationAssessor: NA;SIFT: NA;Polyphen-2: NA	Missense_Mutation	SNP	diploid	2	170416964	170416964	G	A	2:g.170416964G>A		0.07		102
Bladder Urothelial Carcinoma (TCGA, PanCancer Atlas)	TCGA-DK-A1AF-01	Bladder Urothelial Carcinoma	S201Y	OncoKB: NA;CIViC: NA;MyCancerGenome: not present;CancerHotspot: no;3DHotspot: no	MutationAssessor: NA;SIFT: NA;Polyphen-2: NA	Missense_Mutation	SNP	diploid	2	170417266	170417266	G	T	2:g.170417266G>T		0.07		102
Lung Squamous Cell Carcinoma (TCGA, PanCancer Atlas)	TCGA-39-5016-01	Lung Squamous Cell Carcinoma	H804R	OncoKB: NA;CIViC: NA;MyCancerGenome: not present;CancerHotspot: no;3DHotspot: no	MutationAssessor: NA;SIFT: NA;Polyphen-2: NA	Missense_Mutation	SNP	diploid	2	170387128	170387128	T	C	2:g.170387128T>C		0.4		316
Lung Squamous Cell Carcinoma (TCGA, PanCancer Atlas)	TCGA-63-5128-01	Lung Squamous Cell Carcinoma	A774D	OncoKB: NA;CIViC: NA;MyCancerGenome: not present;CancerHotspot: no;3DHotspot: no	MutationAssessor: NA;SIFT: NA;Polyphen-2: NA	Missense_Mutation	SNP	diploid	2	170387868	170387868	G	T	2:g.170387868G>T		0.49		280
Lung Squamous Cell Carcinoma (TCGA, PanCancer Atlas)	TCGA-66-2756-01	Lung Squamous Cell Carcinoma	S273C	OncoKB: NA;CIViC: NA;MyCancerGenome: not present;CancerHotspot: no;3DHotspot: no	MutationAssessor: NA;SIFT: NA;Polyphen-2: NA	Missense_Mutation	SNP	diploid	2	170417051	170417051	T	A	2:g.170417051T>A		0.45		474
Colorectal Adenocarcinoma (TCGA, PanCancer Atlas)	TCGA-AA-3977-01	Colon Adenocarcinoma	R32Q	OncoKB: NA;CIViC: NA;MyCancerGenome: not present;CancerHotspot: no;3DHotspot: no	MutationAssessor: NA;SIFT: NA;Polyphen-2: NA	Missense_Mutation	SNP	diploid	2	170428445	170428445	C	T	2:g.170428445C>T		0.26		3450
Kidney Chromophobe (TCGA, PanCancer Atlas)	TCGA-KM-8441-01	Chromophobe Renal Cell Carcinoma	R32Q	OncoKB: NA;CIViC: NA;MyCancerGenome: not present;CancerHotspot: no;3DHotspot: no	MutationAssessor: NA;SIFT: NA;Polyphen-2: NA	Missense_Mutation	SNP	diploid	2	170428445	170428445	C	T	2:g.170428445C>T		0.05		24
Lung Adenocarcinoma (TCGA, PanCancer Atlas)	TCGA-50-5045-01	Lung Adenocarcinoma	N584I	OncoKB: NA;CIViC: NA;MyCancerGenome: not present;CancerHotspot: no;3DHotspot: no	MutationAssessor: NA;SIFT: NA;Polyphen-2: NA	Missense_Mutation	SNP	diploid	2	170401296	170401296	T	A	2:g.170401296T>A		0.29		296
Lung Adenocarcinoma (TCGA, PanCancer Atlas)	TCGA-50-5930-01	Lung Adenocarcinoma	H526L	OncoKB: NA;CIViC: NA;MyCancerGenome: not present;CancerHotspot: no;3DHotspot: no	MutationAssessor: NA;SIFT: NA;Polyphen-2: NA	Missense_Mutation	SNP	diploid	2	170402852	170402852	T	A	2:g.170402852T>A		0.19		1029
Lung Adenocarcinoma (TCGA, PanCancer Atlas)	TCGA-64-5779-01	Lung Adenocarcinoma	K80M	OncoKB: NA;CIViC: NA;MyCancerGenome: not present;CancerHotspot: no;3DHotspot: no	MutationAssessor: NA;SIFT: NA;Polyphen-2: NA	Missense_Mutation	SNP	amp	2	170428301	170428301	T	A	2:g.170428301T>A		0.49		325
Breast Invasive Carcinoma (TCGA, PanCancer Atlas)	TCGA-EW-A1PB-01	Breast Invasive Ductal Carcinoma	Q30H	OncoKB: NA;CIViC: NA;MyCancerGenome: not present;CancerHotspot: no;3DHotspot: no	MutationAssessor: NA;SIFT: NA;Polyphen-2: NA	Missense_Mutation	SNP	gain	2	170428450	170428450	T	A	2:g.170428450T>A		0.22		129
Stomach Adenocarcinoma (TCGA, PanCancer Atlas)	TCGA-VQ-A8P2-01	Mucinous Stomach Adenocarcinoma	R17H	OncoKB: NA;CIViC: NA;MyCancerGenome: not present;CancerHotspot: no;3DHotspot: no	MutationAssessor: NA;SIFT: NA;Polyphen-2: NA	Missense_Mutation	SNP	diploid	2	170428490	170428490	C	T	2:g.170428490C>T		0.27		6366
Breast Invasive Carcinoma (TCGA, PanCancer Atlas)	TCGA-AN-A0AR-01	Breast Invasive Ductal Carcinoma	T723R	OncoKB: NA;CIViC: NA;MyCancerGenome: not present;CancerHotspot: no;3DHotspot: no	MutationAssessor: NA;SIFT: NA;Polyphen-2: NA	Missense_Mutation	SNP	diploid	2	170393757	170393757	G	C	2:g.170393757G>C		0.43		111
Colorectal Adenocarcinoma (TCGA, PanCancer Atlas)	TCGA-AA-3833-01	Colon Adenocarcinoma	R421C	OncoKB: NA;CIViC: NA;MyCancerGenome: not present;CancerHotspot: no;3DHotspot: no	MutationAssessor: NA;SIFT: NA;Polyphen-2: NA	Missense_Mutation	SNP	diploid	2	170403168	170403168	G	A	2:g.170403168G>A		0.2		577
Colorectal Adenocarcinoma (TCGA, PanCancer Atlas)	TCGA-AA-3977-01	Colon Adenocarcinoma	R239Q	OncoKB: NA;CIViC: NA;MyCancerGenome: not present;CancerHotspot: no;3DHotspot: no	MutationAssessor: NA;SIFT: NA;Polyphen-2: NA	Missense_Mutation	SNP	diploid	2	170417152	170417152	C	T	2:g.170417152C>T		0.25	0.0054	3450
Uterine Corpus Endometrial Carcinoma (TCGA, PanCancer Atlas)	TCGA-E6-A1LX-01	Uterine Endometrioid Carcinoma	R239Q	OncoKB: NA;CIViC: NA;MyCancerGenome: not present;CancerHotspot: no;3DHotspot: no	MutationAssessor: NA;SIFT: NA;Polyphen-2: NA	Missense_Mutation	SNP	diploid	2	170417152	170417152	C	T	2:g.170417152C>T		0.27		12691
Colorectal Adenocarcinoma (TCGA, PanCancer Atlas)	TCGA-AA-A010-01	Colon Adenocarcinoma	G796R	OncoKB: NA;CIViC: NA;MyCancerGenome: not present;CancerHotspot: no;3DHotspot: no	MutationAssessor: NA;SIFT: NA;Polyphen-2: NA	Missense_Mutation	SNP	diploid	2	170387153	170387153	C	T	2:g.170387153C>T		0.38		7496
Colorectal Adenocarcinoma (TCGA, PanCancer Atlas)	TCGA-AG-3892-01	Rectal Adenocarcinoma	M528I	OncoKB: NA;CIViC: NA;MyCancerGenome: not present;CancerHotspot: no;3DHotspot: no	MutationAssessor: NA;SIFT: NA;Polyphen-2: NA	Missense_Mutation	SNP	diploid	2	170402845	170402845	C	A	2:g.170402845C>A		0.17		2496
Colorectal Adenocarcinoma (TCGA, PanCancer Atlas)	TCGA-AG-A002-01	Rectal Adenocarcinoma	M520I	OncoKB: NA;CIViC: NA;MyCancerGenome: not present;CancerHotspot: no;3DHotspot: no	MutationAssessor: NA;SIFT: NA;Polyphen-2: NA	Missense_Mutation	SNP	diploid	2	170402869	170402869	C	A	2:g.170402869C>A		0.42		11431
Ovarian Serous Cystadenocarcinoma (TCGA, PanCancer Atlas)	TCGA-24-1469-01	Serous Ovarian Cancer	E709K	OncoKB: NA;CIViC: NA;MyCancerGenome: not present;CancerHotspot: no;3DHotspot: no	MutationAssessor: NA;SIFT: NA;Polyphen-2: NA	Missense_Mutation	SNP	gain	2	170393800	170393800	C	T	2:g.170393800C>T		0.1		223
Ovarian Serous Cystadenocarcinoma (TCGA, PanCancer Atlas)	TCGA-24-2019-01	Serous Ovarian Cancer	T222S	OncoKB: NA;CIViC: NA;MyCancerGenome: not present;CancerHotspot: no;3DHotspot: no	MutationAssessor: NA;SIFT: NA;Polyphen-2: NA	Missense_Mutation	SNP	diploid	2	170417203	170417203	G	C	2:g.170417203G>C		0.29		49
Breast Invasive Carcinoma (TCGA, PanCancer Atlas)	TCGA-AN-A046-01	Breast Invasive Ductal Carcinoma	K322N	OncoKB: NA;CIViC: NA;MyCancerGenome: not present;CancerHotspot: no;3DHotspot: no	MutationAssessor: NA;SIFT: NA;Polyphen-2: NA	Missense_Mutation	SNP	diploid	2	170416902	170416902	C	A	2:g.170416902C>A		0.16		5392
Cervical Squamous Cell Carcinoma (TCGA, PanCancer Atlas)	TCGA-DR-A0ZM-01	Cervical Squamous Cell Carcinoma	S619C	OncoKB: NA;CIViC: NA;MyCancerGenome: not present;CancerHotspot: no;3DHotspot: no	MutationAssessor: NA;SIFT: NA;Polyphen-2: NA	Missense_Mutation	SNP	diploid	2	170396650	170396650	G	C	2:g.170396650G>C		0.15		1160
Breast Invasive Carcinoma (TCGA, PanCancer Atlas)	TCGA-BH-A0DD-01	Breast Invasive Ductal Carcinoma	E433K	OncoKB: NA;CIViC: NA;MyCancerGenome: not present;CancerHotspot: no;3DHotspot: no	MutationAssessor: NA;SIFT: NA;Polyphen-2: NA	Missense_Mutation	SNP	diploid	2	170403132	170403132	C	T	2:g.170403132C>T		0.26	0.03	21
Uterine Corpus Endometrial Carcinoma (TCGA, PanCancer Atlas)	TCGA-AJ-A3EL-01	Uterine Endometrioid Carcinoma	E433K	OncoKB: NA;CIViC: NA;MyCancerGenome: not present;CancerHotspot: no;3DHotspot: no	MutationAssessor: NA;SIFT: NA;Polyphen-2: NA	Missense_Mutation	SNP	diploid	2	170403132	170403132	C	T	2:g.170403132C>T		0.23		7385
Uterine Corpus Endometrial Carcinoma (TCGA, PanCancer Atlas)	TCGA-BK-A6W3-01	Uterine Endometrioid Carcinoma	E433K	OncoKB: NA;CIViC: NA;MyCancerGenome: not present;CancerHotspot: no;3DHotspot: no	MutationAssessor: NA;SIFT: NA;Polyphen-2: NA	Missense_Mutation	SNP	diploid	2	170403132	170403132	C	T	2:g.170403132C>T		0.41		3921
Uterine Corpus Endometrial Carcinoma (TCGA, PanCancer Atlas)	TCGA-QF-A5YS-01	Uterine Mixed Endometrial Carcinoma	E433K	OncoKB: NA;CIViC: NA;MyCancerGenome: not present;CancerHotspot: no;3DHotspot: no	MutationAssessor: NA;SIFT: NA;Polyphen-2: NA	Missense_Mutation	SNP	diploid	2	170403132	170403132	C	T	2:g.170403132C>T		0.45		1562
Kidney Renal Clear Cell Carcinoma (TCGA, PanCancer Atlas)	TCGA-B2-4102-01	Renal Clear Cell Carcinoma	C733F	OncoKB: NA;CIViC: NA;MyCancerGenome: not present;CancerHotspot: no;3DHotspot: no	MutationAssessor: NA;SIFT: NA;Polyphen-2: NA	Missense_Mutation	SNP	diploid	2	170387991	170387991	C	A	2:g.170387991C>A		0.19		65
Skin Cutaneous Melanoma (TCGA, PanCancer Atlas)	TCGA-FW-A3TU-06	Cutaneous Melanoma	E837K	OncoKB: NA;CIViC: NA;MyCancerGenome: not present;CancerHotspot: no;3DHotspot: no	MutationAssessor: NA;SIFT: NA;Polyphen-2: NA	Missense_Mutation	SNP	diploid	2	170386370	170386370	C	T	2:g.170386370C>T		0.31		642
Skin Cutaneous Melanoma (TCGA, PanCancer Atlas)	TCGA-EB-A431-01	Cutaneous Melanoma	H262Y	OncoKB: NA;CIViC: NA;MyCancerGenome: not present;CancerHotspot: no;3DHotspot: no	MutationAssessor: NA;SIFT: NA;Polyphen-2: NA	Missense_Mutation	SNP		2	170417084	170417084	G	A	2:g.170417084G>A		0.38		1397
Stomach Adenocarcinoma (TCGA, PanCancer Atlas)	TCGA-VQ-A91E-01	Tubular Stomach Adenocarcinoma	T4Hfs*5	OncoKB: NA;CIViC: NA;MyCancerGenome: not present;CancerHotspot: no;3DHotspot: no	MutationAssessor: NA;SIFT: NA;Polyphen-2: NA	Frame_Shift_Del	DEL	diploid	2	170428530	170428530	T	-	2:g.170428530del		0.16		737
Colorectal Adenocarcinoma (TCGA, PanCancer Atlas)	TCGA-F5-6814-01	Rectal Adenocarcinoma	I573V	OncoKB: NA;CIViC: NA;MyCancerGenome: not present;CancerHotspot: no;3DHotspot: no	MutationAssessor: NA;SIFT: NA;Polyphen-2: NA	Missense_Mutation	SNP	diploid	2	170401330	170401330	T	C	2:g.170401330T>C		0.38		9454
Colorectal Adenocarcinoma (TCGA, PanCancer Atlas)	TCGA-F5-6814-01	Rectal Adenocarcinoma	K82E	OncoKB: NA;CIViC: NA;MyCancerGenome: not present;CancerHotspot: no;3DHotspot: no	MutationAssessor: NA;SIFT: NA;Polyphen-2: NA	Missense_Mutation	SNP	diploid	2	170428296	170428296	T	C	2:g.170428296T>C		0.37		9454
Colorectal Adenocarcinoma (TCGA, PanCancer Atlas)	TCGA-AZ-4315-01	Colon Adenocarcinoma	K374T	OncoKB: NA;CIViC: NA;MyCancerGenome: not present;CancerHotspot: no;3DHotspot: no	MutationAssessor: NA;SIFT: NA;Polyphen-2: NA	Missense_Mutation	SNP	diploid	2	170411727	170411727	T	G	2:g.170411727T>G		0.33		6315
Colorectal Adenocarcinoma (TCGA, PanCancer Atlas)	TCGA-AZ-6598-01	Colon Adenocarcinoma	H793R	OncoKB: NA;CIViC: NA;MyCancerGenome: not present;CancerHotspot: no;3DHotspot: no	MutationAssessor: NA;SIFT: NA;Polyphen-2: NA	Missense_Mutation	SNP	diploid	2	170387161	170387161	T	C	2:g.170387161T>C		0.32		2317
Colorectal Adenocarcinoma (TCGA, PanCancer Atlas)	TCGA-CA-6717-01	Mucinous Adenocarcinoma of the Colon and Rectum	N821Y	OncoKB: NA;CIViC: NA;MyCancerGenome: not present;CancerHotspot: no;3DHotspot: no	MutationAssessor: NA;SIFT: NA;Polyphen-2: NA	Missense_Mutation	SNP	diploid	2	170386418	170386418	T	A	2:g.170386418T>A		0.21		9586
Colorectal Adenocarcinoma (TCGA, PanCancer Atlas)	TCGA-CM-5348-01	Colon Adenocarcinoma	F396Y	OncoKB: NA;CIViC: NA;MyCancerGenome: not present;CancerHotspot: no;3DHotspot: no	MutationAssessor: NA;SIFT: NA;Polyphen-2: NA	Missense_Mutation	SNP	diploid	2	170411661	170411661	A	T	2:g.170411661A>T		0.15		167
Colorectal Adenocarcinoma (TCGA, PanCancer Atlas)	TCGA-G4-6321-01	Colon Adenocarcinoma	E566Q	OncoKB: NA;CIViC: NA;MyCancerGenome: not present;CancerHotspot: no;3DHotspot: no	MutationAssessor: NA;SIFT: NA;Polyphen-2: NA	Missense_Mutation	SNP	diploid	2	170402733	170402733	C	G	2:g.170402733C>G		0.24		73
Uterine Corpus Endometrial Carcinoma (TCGA, PanCancer Atlas)	TCGA-D1-A0ZS-01	Uterine Endometrioid Carcinoma	M800T	OncoKB: NA;CIViC: NA;MyCancerGenome: not present;CancerHotspot: no;3DHotspot: no	MutationAssessor: NA;SIFT: NA;Polyphen-2: NA	Missense_Mutation	SNP	diploid	2	170387140	170387140	A	G	2:g.170387140A>G		0.05		386
Uterine Corpus Endometrial Carcinoma (TCGA, PanCancer Atlas)	TCGA-EO-A22U-01	Uterine Endometrioid Carcinoma	R438Q	OncoKB: NA;CIViC: NA;MyCancerGenome: not present;CancerHotspot: no;3DHotspot: no	MutationAssessor: NA;SIFT: NA;Polyphen-2: NA	Missense_Mutation	SNP	diploid	2	170403116	170403116	C	T	2:g.170403116C>T		0.38		13829
Stomach Adenocarcinoma (TCGA, PanCancer Atlas)	TCGA-CG-5721-01	Intestinal Type Stomach Adenocarcinoma	X361_splice	OncoKB: NA;CIViC: NA;MyCancerGenome: not present;CancerHotspot: no;3DHotspot: no	MutationAssessor: NA;SIFT: NA;Polyphen-2: NA	Splice_Site	SNP	diploid	2	170413695	170413695	A	G	2:g.170413695A>G		0.27		3725
Head and Neck Squamous Cell Carcinoma (TCGA, PanCancer Atlas)	TCGA-BA-6868-01	Head and Neck Squamous Cell Carcinoma	S64*	OncoKB: NA;CIViC: NA;MyCancerGenome: not present;CancerHotspot: no;3DHotspot: no	MutationAssessor: NA;SIFT: NA;Polyphen-2: NA	Nonsense_Mutation	SNP	diploid	2	170428349	170428349	G	C	2:g.170428349G>C		0.4		140
Head and Neck Squamous Cell Carcinoma (TCGA, PanCancer Atlas)	TCGA-CN-4728-01	Head and Neck Squamous Cell Carcinoma	I439F	OncoKB: NA;CIViC: NA;MyCancerGenome: not present;CancerHotspot: no;3DHotspot: no	MutationAssessor: NA;SIFT: NA;Polyphen-2: NA	Missense_Mutation	SNP	diploid	2	170403114	170403114	T	A	2:g.170403114T>A		0.1		113
Head and Neck Squamous Cell Carcinoma (TCGA, PanCancer Atlas)	TCGA-CN-5369-01	Head and Neck Squamous Cell Carcinoma	I21S	OncoKB: NA;CIViC: NA;MyCancerGenome: not present;CancerHotspot: no;3DHotspot: no	MutationAssessor: NA;SIFT: NA;Polyphen-2: NA	Missense_Mutation	SNP	diploid	2	170428478	170428478	A	C	2:g.170428478A>C		0.12		409
Lung Squamous Cell Carcinoma (TCGA, PanCancer Atlas)	TCGA-66-2795-01	Lung Squamous Cell Carcinoma	K380Dfs*20	OncoKB: NA;CIViC: NA;MyCancerGenome: not present;CancerHotspot: no;3DHotspot: no	MutationAssessor: NA;SIFT: NA;Polyphen-2: NA	Frame_Shift_Del	DEL	diploid	2	170411709	170411710	TT	-	2:g.170411709_170411710del		0.3		404
Prostate Adenocarcinoma (TCGA, PanCancer Atlas)	TCGA-XK-AAIW-01	Prostate Adenocarcinoma	V255I	OncoKB: NA;CIViC: NA;MyCancerGenome: not present;CancerHotspot: no;3DHotspot: no	MutationAssessor: NA;SIFT: NA;Polyphen-2: NA	Missense_Mutation	SNP	diploid	2	170417105	170417105	C	T	2:g.170417105C>T		0.43		6234
Uterine Corpus Endometrial Carcinoma (TCGA, PanCancer Atlas)	TCGA-AX-A1CE-01	Uterine Endometrioid Carcinoma	V255I	OncoKB: NA;CIViC: NA;MyCancerGenome: not present;CancerHotspot: no;3DHotspot: no	MutationAssessor: NA;SIFT: NA;Polyphen-2: NA	Missense_Mutation	SNP	diploid	2	170417105	170417105	C	T	2:g.170417105C>T		0.42		11440
Lung Squamous Cell Carcinoma (TCGA, PanCancer Atlas)	TCGA-98-A538-01	Lung Squamous Cell Carcinoma	G318R	OncoKB: NA;CIViC: NA;MyCancerGenome: not present;CancerHotspot: no;3DHotspot: no	MutationAssessor: NA;SIFT: NA;Polyphen-2: NA	Missense_Mutation	SNP	gain	2	170416916	170416916	C	T	2:g.170416916C>T		0.17		601
Lung Adenocarcinoma (TCGA, PanCancer Atlas)	TCGA-MP-A4T8-01	Lung Adenocarcinoma	A397Rfs*11	OncoKB: NA;CIViC: NA;MyCancerGenome: not present;CancerHotspot: no;3DHotspot: no	MutationAssessor: NA;SIFT: NA;Polyphen-2: NA	Frame_Shift_Del	DEL	shallowdel	2	170411659	170411659	C	-	2:g.170411659del		0.2		108
Colorectal Adenocarcinoma (TCGA, PanCancer Atlas)	TCGA-A6-5667-01	Colon Adenocarcinoma	P743L	OncoKB: NA;CIViC: NA;MyCancerGenome: not present;CancerHotspot: no;3DHotspot: no	MutationAssessor: NA;SIFT: NA;Polyphen-2: NA	Missense_Mutation	SNP	gain	2	170387961	170387961	G	A	2:g.170387961G>A		0.19	0.0034	57
Sarcoma (TCGA, PanCancer Atlas)	TCGA-QC-A7B5-01	Undifferentiated Pleomorphic Sarcoma/Malignant Fibrous Histiocytoma/High-Grade Spindle Cell Sarcoma	I439V	OncoKB: NA;CIViC: NA;MyCancerGenome: not present;CancerHotspot: no;3DHotspot: no	MutationAssessor: NA;SIFT: NA;Polyphen-2: NA	Missense_Mutation	SNP	shallowdel	2	170403114	170403114	T	C	2:g.170403114T>C		0.45		1754
Cervical Squamous Cell Carcinoma (TCGA, PanCancer Atlas)	TCGA-C5-A7CL-01	Cervical Squamous Cell Carcinoma	D48H	OncoKB: NA;CIViC: NA;MyCancerGenome: not present;CancerHotspot: no;3DHotspot: no	MutationAssessor: NA;SIFT: NA;Polyphen-2: NA	Missense_Mutation	SNP	diploid	2	170428398	170428398	C	G	2:g.170428398C>G		0.25		107
Esophageal Adenocarcinoma (TCGA, PanCancer Atlas)	TCGA-VR-A8EQ-01	Esophageal Adenocarcinoma	K567=	OncoKB: NA;CIViC: NA;MyCancerGenome: not present;CancerHotspot: no;3DHotspot: no	MutationAssessor: NA;SIFT: NA;Polyphen-2: NA	Splice_Region	SNP	diploid	2	170402728	170402728	C	T	2:g.170402728C>T		0.17		148
Liver Hepatocellular Carcinoma (TCGA, PanCancer Atlas)	TCGA-4R-AA8I-01	Hepatocellular Carcinoma	D609E	OncoKB: NA;CIViC: NA;MyCancerGenome: not present;CancerHotspot: no;3DHotspot: no	MutationAssessor: NA;SIFT: NA;Polyphen-2: NA	Missense_Mutation	SNP	deepdel	2	170396679	170396679	A	T	2:g.170396679A>T		0.71	0.002	1057
Liver Hepatocellular Carcinoma (TCGA, PanCancer Atlas)	TCGA-4R-AA8I-01	Hepatocellular Carcinoma	A474V	OncoKB: NA;CIViC: NA;MyCancerGenome: not present;CancerHotspot: no;3DHotspot: no	MutationAssessor: NA;SIFT: NA;Polyphen-2: NA	Missense_Mutation	SNP	deepdel	2	170403008	170403008	G	A	2:g.170403008G>A		0.76	0.004	1057
Uterine Corpus Endometrial Carcinoma (TCGA, PanCancer Atlas)	TCGA-EY-A5W2-01	Uterine Endometrioid Carcinoma	N88Mfs*17	OncoKB: NA;CIViC: NA;MyCancerGenome: not present;CancerHotspot: no;3DHotspot: no	MutationAssessor: NA;SIFT: NA;Polyphen-2: NA	Frame_Shift_Del	DEL	diploid	2	170428277	170428277	T	-	2:g.170428277del		0.28		772
Pancreatic Adenocarcinoma (TCGA, PanCancer Atlas)	TCGA-2J-AAB8-01	Pancreatic Adenocarcinoma	I34M	OncoKB: NA;CIViC: NA;MyCancerGenome: not present;CancerHotspot: no;3DHotspot: no	MutationAssessor: NA;SIFT: NA;Polyphen-2: NA	Missense_Mutation	SNP	diploid	2	170428438	170428438	G	C	2:g.170428438G>C		0.08		43
Kidney Renal Papillary Cell Carcinoma (TCGA, PanCancer Atlas)	TCGA-UZ-A9PO-01	Papillary Renal Cell Carcinoma	N471Ifs*2	OncoKB: NA;CIViC: NA;MyCancerGenome: not present;CancerHotspot: no;3DHotspot: no	MutationAssessor: NA;SIFT: NA;Polyphen-2: NA	Frame_Shift_Del	DEL	diploid	2	170403017	170403017	T	-	2:g.170403017del		0.19		88
Bladder Urothelial Carcinoma (TCGA, PanCancer Atlas)	TCGA-DK-A6AW-01	Bladder Urothelial Carcinoma	K705Q	OncoKB: NA;CIViC: NA;MyCancerGenome: not present;CancerHotspot: no;3DHotspot: no	MutationAssessor: NA;SIFT: NA;Polyphen-2: NA	Missense_Mutation	SNP	diploid	2	170393812	170393812	T	G	2:g.170393812T>G		0.57		3546
Bladder Urothelial Carcinoma (TCGA, PanCancer Atlas)	TCGA-FD-A3N5-01	Bladder Urothelial Carcinoma	H727R	OncoKB: NA;CIViC: NA;MyCancerGenome: not present;CancerHotspot: no;3DHotspot: no	MutationAssessor: NA;SIFT: NA;Polyphen-2: NA	Missense_Mutation	SNP	diploid	2	170393745	170393745	T	C	2:g.170393745T>C		0.44		277
Bladder Urothelial Carcinoma (TCGA, PanCancer Atlas)	TCGA-FD-A6TB-01	Bladder Urothelial Carcinoma	S761*	OncoKB: NA;CIViC: NA;MyCancerGenome: not present;CancerHotspot: no;3DHotspot: no	MutationAssessor: NA;SIFT: NA;Polyphen-2: NA	Nonsense_Mutation	SNP	diploid	2	170387907	170387907	G	C	2:g.170387907G>C		0.11		185
Bladder Urothelial Carcinoma (TCGA, PanCancer Atlas)	TCGA-FD-A6TI-01	Bladder Urothelial Carcinoma	D178N	OncoKB: NA;CIViC: NA;MyCancerGenome: not present;CancerHotspot: no;3DHotspot: no	MutationAssessor: NA;SIFT: NA;Polyphen-2: NA	Missense_Mutation	SNP	diploid	2	170419775	170419775	C	T	2:g.170419775C>T		0.22		115
Breast Invasive Carcinoma (TCGA, PanCancer Atlas)	TCGA-AN-A0AT-01	Breast Invasive Ductal Carcinoma	P429A	OncoKB: NA;CIViC: NA;MyCancerGenome: not present;CancerHotspot: no;3DHotspot: no	MutationAssessor: NA;SIFT: NA;Polyphen-2: NA	Missense_Mutation	SNP	diploid	2	170403144	170403144	G	C	2:g.170403144G>C		0.1		117
Skin Cutaneous Melanoma (TCGA, PanCancer Atlas)	TCGA-RP-A693-06	Cutaneous Melanoma	N59K	OncoKB: NA;CIViC: NA;MyCancerGenome: not present;CancerHotspot: no;3DHotspot: no	MutationAssessor: NA;SIFT: NA;Polyphen-2: NA	Missense_Mutation	SNP	diploid	2	170428363	170428363	G	C	2:g.170428363G>C		0.32		682
Bladder Urothelial Carcinoma (TCGA, PanCancer Atlas)	TCGA-G2-AA3B-01	Bladder Urothelial Carcinoma	K276R	OncoKB: NA;CIViC: NA;MyCancerGenome: not present;CancerHotspot: no;3DHotspot: no	MutationAssessor: NA;SIFT: NA;Polyphen-2: NA	Missense_Mutation	SNP	shallowdel	2	170417041	170417041	T	C	2:g.170417041T>C		0.46		656
Bladder Urothelial Carcinoma (TCGA, PanCancer Atlas)	TCGA-XF-A8HE-01	Bladder Urothelial Carcinoma	D114N	OncoKB: NA;CIViC: NA;MyCancerGenome: not present;CancerHotspot: no;3DHotspot: no	MutationAssessor: NA;SIFT: NA;Polyphen-2: NA	Missense_Mutation	SNP	diploid	2	170428200	170428200	C	T	2:g.170428200C>T		0.23		378
Cervical Squamous Cell Carcinoma (TCGA, PanCancer Atlas)	TCGA-JW-A5VL-01	Cervical Squamous Cell Carcinoma	R657T	OncoKB: NA;CIViC: NA;MyCancerGenome: not present;CancerHotspot: no;3DHotspot: no	MutationAssessor: NA;SIFT: NA;Polyphen-2: NA	Missense_Mutation	SNP	gain	2	170394627	170394627	C	G	2:g.170394627C>G		0.33		1868
Skin Cutaneous Melanoma (TCGA, PanCancer Atlas)	TCGA-FR-A728-01	Cutaneous Melanoma	S424F	OncoKB: NA;CIViC: NA;MyCancerGenome: not present;CancerHotspot: no;3DHotspot: no	MutationAssessor: NA;SIFT: NA;Polyphen-2: NA	Missense_Mutation	SNP		2	170403158	170403158	G	A	2:g.170403158G>A		0.06		332
Colorectal Adenocarcinoma (TCGA, PanCancer Atlas)	TCGA-CA-6717-01	Mucinous Adenocarcinoma of the Colon and Rectum	E764K	OncoKB: NA;CIViC: NA;MyCancerGenome: not present;CancerHotspot: no;3DHotspot: no	MutationAssessor: NA;SIFT: NA;Polyphen-2: NA	Missense_Mutation	SNP	diploid	2	170387899	170387899	C	T	2:g.170387899C>T		0.06		9586
Pancreatic Adenocarcinoma (TCGA, PanCancer Atlas)	TCGA-FB-AAQ6-01	Pancreatic Adenocarcinoma	A397Cfs*4	OncoKB: NA;CIViC: NA;MyCancerGenome: not present;CancerHotspot: no;3DHotspot: no	MutationAssessor: NA;SIFT: NA;Polyphen-2: NA	Frame_Shift_Ins	INS	diploid	2	170411659	170411660	-	A	2:g.170411659_170411660insA		0.28		58
Bladder Urothelial Carcinoma (TCGA, PanCancer Atlas)	TCGA-KQ-A41N-01	Bladder Urothelial Carcinoma	D151Y	OncoKB: NA;CIViC: NA;MyCancerGenome: not present;CancerHotspot: no;3DHotspot: no	MutationAssessor: NA;SIFT: NA;Polyphen-2: NA	Missense_Mutation	SNP	diploid	2	170419856	170419856	C	A	2:g.170419856C>A		0.08		2528
Cervical Squamous Cell Carcinoma (TCGA, PanCancer Atlas)	TCGA-C5-A7UE-01	Cervical Squamous Cell Carcinoma	L135P	OncoKB: NA;CIViC: NA;MyCancerGenome: not present;CancerHotspot: no;3DHotspot: no	MutationAssessor: NA;SIFT: NA;Polyphen-2: NA	Missense_Mutation	SNP	diploid	2	170425736	170425736	A	G	2:g.170425736A>G		0.27		145
Cervical Squamous Cell Carcinoma (TCGA, PanCancer Atlas)	TCGA-EA-A3HU-01	Cervical Squamous Cell Carcinoma	K82del	OncoKB: NA;CIViC: NA;MyCancerGenome: not present;CancerHotspot: no;3DHotspot: no	MutationAssessor: NA;SIFT: NA;Polyphen-2: NA	In_Frame_Del	DEL		2	170428293	170428295	TCT	-	2:g.170428293_170428295del		0.18		970
Cervical Squamous Cell Carcinoma (TCGA, PanCancer Atlas)	TCGA-VS-A94Z-01	Cervical Squamous Cell Carcinoma	M112I	OncoKB: NA;CIViC: NA;MyCancerGenome: not present;CancerHotspot: no;3DHotspot: no	MutationAssessor: NA;SIFT: NA;Polyphen-2: NA	Missense_Mutation	SNP	diploid	2	170428204	170428204	C	T	2:g.170428204C>T		0.13		661
Cervical Squamous Cell Carcinoma (TCGA, PanCancer Atlas)	TCGA-VS-A94Z-01	Cervical Squamous Cell Carcinoma	E49K	OncoKB: NA;CIViC: NA;MyCancerGenome: not present;CancerHotspot: no;3DHotspot: no	MutationAssessor: NA;SIFT: NA;Polyphen-2: NA	Missense_Mutation	SNP	diploid	2	170428395	170428395	C	T	2:g.170428395C>T		0.32		661
Colorectal Adenocarcinoma (TCGA, PanCancer Atlas)	TCGA-A6-6782-01	Colon Adenocarcinoma	E401K	OncoKB: NA;CIViC: NA;MyCancerGenome: not present;CancerHotspot: no;3DHotspot: no	MutationAssessor: NA;SIFT: NA;Polyphen-2: NA	Missense_Mutation	SNP	diploid	2	170411647	170411647	C	T	2:g.170411647C>T		0.16		126
Glioblastoma Multiforme (TCGA, PanCancer Atlas)	TCGA-06-5416-01	Glioblastoma Multiforme	X191_splice	OncoKB: NA;CIViC: NA;MyCancerGenome: not present;CancerHotspot: no;3DHotspot: no	MutationAssessor: NA;SIFT: NA;Polyphen-2: NA	Splice_Site	SNP	shallowdel	2	170419733	170419733	A	G	2:g.170419733A>G		0.25		12178
Glioblastoma Multiforme (TCGA, PanCancer Atlas)	TCGA-12-0820-01	Glioblastoma Multiforme	I839V	OncoKB: NA;CIViC: NA;MyCancerGenome: not present;CancerHotspot: no;3DHotspot: no	MutationAssessor: NA;SIFT: NA;Polyphen-2: NA	Missense_Mutation	SNP	diploid	2	170386364	170386364	T	C	2:g.170386364T>C		0.36		84
Glioblastoma Multiforme (TCGA, PanCancer Atlas)	TCGA-12-0829-01	Glioblastoma Multiforme	K728N	OncoKB: NA;CIViC: NA;MyCancerGenome: not present;CancerHotspot: no;3DHotspot: no	MutationAssessor: NA;SIFT: NA;Polyphen-2: NA	Missense_Mutation	SNP	diploid	2	170393741	170393741	T	A	2:g.170393741T>A		0.58		611
Glioblastoma Multiforme (TCGA, PanCancer Atlas)	TCGA-12-0829-01	Glioblastoma Multiforme	K728I	OncoKB: NA;CIViC: NA;MyCancerGenome: not present;CancerHotspot: no;3DHotspot: no	MutationAssessor: NA;SIFT: NA;Polyphen-2: NA	Missense_Mutation	SNP	diploid	2	170393742	170393742	T	A	2:g.170393742T>A		0.58		611
Glioblastoma Multiforme (TCGA, PanCancer Atlas)	TCGA-19-5956-01	Glioblastoma Multiforme	L650V	OncoKB: NA;CIViC: NA;MyCancerGenome: not present;CancerHotspot: no;3DHotspot: no	MutationAssessor: NA;SIFT: NA;Polyphen-2: NA	Missense_Mutation	SNP	shallowdel	2	170394649	170394649	A	C	2:g.170394649A>C		0.17	0.0034	6908
Brain Lower Grade Glioma (TCGA, PanCancer Atlas)	TCGA-TM-A7C3-01	Astrocytoma	L219del	OncoKB: NA;CIViC: NA;MyCancerGenome: not present;CancerHotspot: no;3DHotspot: no	MutationAssessor: NA;SIFT: NA;Polyphen-2: NA	In_Frame_Del	DEL	diploid	2	170417211	170417213	AAG	-	2:g.170417211_170417213del		0.22		56
Liver Hepatocellular Carcinoma (TCGA, PanCancer Atlas)	TCGA-ED-A4XI-01	Hepatocellular Carcinoma	D48N	OncoKB: NA;CIViC: NA;MyCancerGenome: not present;CancerHotspot: no;3DHotspot: no	MutationAssessor: NA;SIFT: NA;Polyphen-2: NA	Missense_Mutation	SNP	diploid	2	170428398	170428398	C	T	2:g.170428398C>T		0.22		139
Lung Adenocarcinoma (TCGA, PanCancer Atlas)	TCGA-05-5425-01	Lung Adenocarcinoma	E9*	OncoKB: NA;CIViC: NA;MyCancerGenome: not present;CancerHotspot: no;3DHotspot: no	MutationAssessor: NA;SIFT: NA;Polyphen-2: NA	Nonsense_Mutation	SNP	gain	2	170428515	170428515	C	A	2:g.170428515C>A		0.09		537
Lung Squamous Cell Carcinoma (TCGA, PanCancer Atlas)	TCGA-37-3789-01	Lung Squamous Cell Carcinoma	L8I	OncoKB: NA;CIViC: NA;MyCancerGenome: not present;CancerHotspot: no;3DHotspot: no	MutationAssessor: NA;SIFT: NA;Polyphen-2: NA	Missense_Mutation	SNP	diploid	2	170428518	170428518	G	T	2:g.170428518G>T		0.09		673
Ovarian Serous Cystadenocarcinoma (TCGA, PanCancer Atlas)	TCGA-04-1360-01	Serous Ovarian Cancer	M794I	OncoKB: NA;CIViC: NA;MyCancerGenome: not present;CancerHotspot: no;3DHotspot: no	MutationAssessor: NA;SIFT: NA;Polyphen-2: NA	Missense_Mutation	SNP	gain	2	170387157	170387157	C	T	2:g.170387157C>T		0.1	0.0084	123
Ovarian Serous Cystadenocarcinoma (TCGA, PanCancer Atlas)	TCGA-23-1121-01	Serous Ovarian Cancer	K215N	OncoKB: NA;CIViC: NA;MyCancerGenome: not present;CancerHotspot: no;3DHotspot: no	MutationAssessor: NA;SIFT: NA;Polyphen-2: NA	Missense_Mutation	SNP	shallowdel	2	170417223	170417223	T	G	2:g.170417223T>G		0.48		343
Skin Cutaneous Melanoma (TCGA, PanCancer Atlas)	TCGA-BF-A1PX-01	Cutaneous Melanoma	S191I	OncoKB: NA;CIViC: NA;MyCancerGenome: not present;CancerHotspot: no;3DHotspot: no	MutationAssessor: NA;SIFT: NA;Polyphen-2: NA	Missense_Mutation	SNP		2	170419735	170419735	C	A	2:g.170419735C>A		0.1		695
Skin Cutaneous Melanoma (TCGA, PanCancer Atlas)	TCGA-EE-A29D-06	Cutaneous Melanoma	S64T	OncoKB: NA;CIViC: NA;MyCancerGenome: not present;CancerHotspot: no;3DHotspot: no	MutationAssessor: NA;SIFT: NA;Polyphen-2: NA	Missense_Mutation	SNP	shallowdel	2	170428350	170428350	A	T	2:g.170428350A>T		0.28		3093
Skin Cutaneous Melanoma (TCGA, PanCancer Atlas)	TCGA-EE-A29Q-06	Cutaneous Melanoma	L117M	OncoKB: NA;CIViC: NA;MyCancerGenome: not present;CancerHotspot: no;3DHotspot: no	MutationAssessor: NA;SIFT: NA;Polyphen-2: NA	Missense_Mutation	SNP	gain	2	170428191	170428191	G	T	2:g.170428191G>T		0.09		614
Skin Cutaneous Melanoma (TCGA, PanCancer Atlas)	TCGA-EE-A2M5-06	Cutaneous Melanoma	L117M	OncoKB: NA;CIViC: NA;MyCancerGenome: not present;CancerHotspot: no;3DHotspot: no	MutationAssessor: NA;SIFT: NA;Polyphen-2: NA	Missense_Mutation	SNP	diploid	2	170428191	170428191	G	T	2:g.170428191G>T		0.1		1969
Skin Cutaneous Melanoma (TCGA, PanCancer Atlas)	TCGA-EE-A29V-06	Cutaneous Melanoma	G773W	OncoKB: NA;CIViC: NA;MyCancerGenome: not present;CancerHotspot: no;3DHotspot: no	MutationAssessor: NA;SIFT: NA;Polyphen-2: NA	Missense_Mutation	SNP	diploid	2	170387872	170387872	C	A	2:g.170387872C>A		0.11		1012
Skin Cutaneous Melanoma (TCGA, PanCancer Atlas)	TCGA-EE-A2MD-06	Cutaneous Melanoma	X149_splice	OncoKB: NA;CIViC: NA;MyCancerGenome: not present;CancerHotspot: no;3DHotspot: no	MutationAssessor: NA;SIFT: NA;Polyphen-2: NA	Splice_Site	SNP	diploid	2	170419861	170419861	C	A	2:g.170419861C>A		0.09		2177
Skin Cutaneous Melanoma (TCGA, PanCancer Atlas)	TCGA-ER-A19P-06	Cutaneous Melanoma	P587Q	OncoKB: NA;CIViC: NA;MyCancerGenome: not present;CancerHotspot: no;3DHotspot: no	MutationAssessor: NA;SIFT: NA;Polyphen-2: NA	Missense_Mutation	SNP	shallowdel	2	170401287	170401287	G	T	2:g.170401287G>T		0.11		2916
Skin Cutaneous Melanoma (TCGA, PanCancer Atlas)	TCGA-FS-A1Z0-06	Cutaneous Melanoma	L549I	OncoKB: NA;CIViC: NA;MyCancerGenome: not present;CancerHotspot: no;3DHotspot: no	MutationAssessor: NA;SIFT: NA;Polyphen-2: NA	Missense_Mutation	SNP	shallowdel	2	170402784	170402784	G	T	2:g.170402784G>T		0.11		1066
Skin Cutaneous Melanoma (TCGA, PanCancer Atlas)	TCGA-FS-A1Z4-06	Cutaneous Melanoma	P610H	OncoKB: NA;CIViC: NA;MyCancerGenome: not present;CancerHotspot: no;3DHotspot: no	MutationAssessor: NA;SIFT: NA;Polyphen-2: NA	Missense_Mutation	SNP	gain	2	170396677	170396677	G	T	2:g.170396677G>T		0.12		609
Skin Cutaneous Melanoma (TCGA, PanCancer Atlas)	TCGA-GN-A265-06	Cutaneous Melanoma	D115Y	OncoKB: NA;CIViC: NA;MyCancerGenome: not present;CancerHotspot: no;3DHotspot: no	MutationAssessor: NA;SIFT: NA;Polyphen-2: NA	Missense_Mutation	SNP	diploid	2	170428197	170428197	C	A	2:g.170428197C>A		0.08		968
Skin Cutaneous Melanoma (TCGA, PanCancer Atlas)	TCGA-W3-AA1V-06	Cutaneous Melanoma	F277Y	OncoKB: NA;CIViC: NA;MyCancerGenome: not present;CancerHotspot: no;3DHotspot: no	MutationAssessor: NA;SIFT: NA;Polyphen-2: NA	Missense_Mutation	SNP	diploid	2	170417038	170417038	A	T	2:g.170417038A>T		0.29		4559
Skin Cutaneous Melanoma (TCGA, PanCancer Atlas)	TCGA-WE-AAA0-06	Cutaneous Melanoma	P792S	OncoKB: NA;CIViC: NA;MyCancerGenome: not present;CancerHotspot: no;3DHotspot: no	MutationAssessor: NA;SIFT: NA;Polyphen-2: NA	Missense_Mutation	SNP	diploid	2	170387165	170387165	G	A	2:g.170387165G>A		0.28		1220
Uterine Corpus Endometrial Carcinoma (TCGA, PanCancer Atlas)	TCGA-A5-A1OF-01	Uterine Mixed Endometrial Carcinoma	Y625C	OncoKB: NA;CIViC: NA;MyCancerGenome: not present;CancerHotspot: no;3DHotspot: no	MutationAssessor: NA;SIFT: NA;Polyphen-2: NA	Missense_Mutation	SNP	diploid	2	170396632	170396632	T	C	2:g.170396632T>C		0.27		10493
Uterine Corpus Endometrial Carcinoma (TCGA, PanCancer Atlas)	TCGA-AJ-A3BG-01	Uterine Mixed Endometrial Carcinoma	K66Sfs*21	OncoKB: NA;CIViC: NA;MyCancerGenome: not present;CancerHotspot: no;3DHotspot: no	MutationAssessor: NA;SIFT: NA;Polyphen-2: NA	Frame_Shift_Del	DEL	diploid	2	170428343	170428343	T	-	2:g.170428343del		0.24		1274
Uterine Corpus Endometrial Carcinoma (TCGA, PanCancer Atlas)	TCGA-AP-A1DK-01	Uterine Endometrioid Carcinoma	P627Sfs*10	OncoKB: NA;CIViC: NA;MyCancerGenome: not present;CancerHotspot: no;3DHotspot: no	MutationAssessor: NA;SIFT: NA;Polyphen-2: NA	Frame_Shift_Ins	INS	diploid	2	170396627	170396628	-	A	2:g.170396627_170396628insA		0.18		10312
Uterine Corpus Endometrial Carcinoma (TCGA, PanCancer Atlas)	TCGA-AX-A06F-01	Uterine Endometrioid Carcinoma	K276N	OncoKB: NA;CIViC: NA;MyCancerGenome: not present;CancerHotspot: no;3DHotspot: no	MutationAssessor: NA;SIFT: NA;Polyphen-2: NA	Missense_Mutation	SNP	diploid	2	170417040	170417040	T	G	2:g.170417040T>G		0.39		7282
Uterine Corpus Endometrial Carcinoma (TCGA, PanCancer Atlas)	TCGA-AX-A1CE-01	Uterine Endometrioid Carcinoma	D833Y	OncoKB: NA;CIViC: NA;MyCancerGenome: not present;CancerHotspot: no;3DHotspot: no	MutationAssessor: NA;SIFT: NA;Polyphen-2: NA	Missense_Mutation	SNP	diploid	2	170386382	170386382	C	A	2:g.170386382C>A		0.43		11440
Uterine Corpus Endometrial Carcinoma (TCGA, PanCancer Atlas)	TCGA-AX-A2HA-01	Uterine Endometrioid Carcinoma	V582I	OncoKB: NA;CIViC: NA;MyCancerGenome: not present;CancerHotspot: no;3DHotspot: no	MutationAssessor: NA;SIFT: NA;Polyphen-2: NA	Missense_Mutation	SNP	diploid	2	170401303	170401303	C	T	2:g.170401303C>T		0.19		1505
Uterine Corpus Endometrial Carcinoma (TCGA, PanCancer Atlas)	TCGA-AX-A2HC-01	Uterine Endometrioid Carcinoma	I534T	OncoKB: NA;CIViC: NA;MyCancerGenome: not present;CancerHotspot: no;3DHotspot: no	MutationAssessor: NA;SIFT: NA;Polyphen-2: NA	Missense_Mutation	SNP	diploid	2	170402828	170402828	A	G	2:g.170402828A>G		0.5		12976
Uterine Corpus Endometrial Carcinoma (TCGA, PanCancer Atlas)	TCGA-B5-A3FA-01	Uterine Endometrioid Carcinoma	N355H	OncoKB: NA;CIViC: NA;MyCancerGenome: not present;CancerHotspot: no;3DHotspot: no	MutationAssessor: NA;SIFT: NA;Polyphen-2: NA	Missense_Mutation	SNP	diploid	2	170413716	170413716	T	G	2:g.170413716T>G		0.33		9652
Uterine Corpus Endometrial Carcinoma (TCGA, PanCancer Atlas)	TCGA-BK-A13B-01	Uterine Endometrioid Carcinoma	W26C	OncoKB: NA;CIViC: NA;MyCancerGenome: not present;CancerHotspot: no;3DHotspot: no	MutationAssessor: NA;SIFT: NA;Polyphen-2: NA	Missense_Mutation	SNP	diploid	2	170428462	170428462	C	G	2:g.170428462C>G		0.46		635
Uterine Corpus Endometrial Carcinoma (TCGA, PanCancer Atlas)	TCGA-BK-A6W3-01	Uterine Endometrioid Carcinoma	K290T	OncoKB: NA;CIViC: NA;MyCancerGenome: not present;CancerHotspot: no;3DHotspot: no	MutationAssessor: NA;SIFT: NA;Polyphen-2: NA	Missense_Mutation	SNP	diploid	2	170416999	170416999	T	G	2:g.170416999T>G		0.51		3921
Uterine Corpus Endometrial Carcinoma (TCGA, PanCancer Atlas)	TCGA-DF-A2KN-01	Uterine Endometrioid Carcinoma	V123I	OncoKB: NA;CIViC: NA;MyCancerGenome: not present;CancerHotspot: no;3DHotspot: no	MutationAssessor: NA;SIFT: NA;Polyphen-2: NA	Missense_Mutation	SNP	diploid	2	170428173	170428173	C	T	2:g.170428173C>T		0.18		4342
Uterine Corpus Endometrial Carcinoma (TCGA, PanCancer Atlas)	TCGA-DI-A1BU-01	Uterine Mixed Endometrial Carcinoma	I462V	OncoKB: NA;CIViC: NA;MyCancerGenome: not present;CancerHotspot: no;3DHotspot: no	MutationAssessor: NA;SIFT: NA;Polyphen-2: NA	Missense_Mutation	SNP	diploid	2	170403045	170403045	T	C	2:g.170403045T>C		0.36		7642
Uterine Corpus Endometrial Carcinoma (TCGA, PanCancer Atlas)	TCGA-EO-A22R-01	Uterine Endometrioid Carcinoma	L742I	OncoKB: NA;CIViC: NA;MyCancerGenome: not present;CancerHotspot: no;3DHotspot: no	MutationAssessor: NA;SIFT: NA;Polyphen-2: NA	Missense_Mutation	SNP	diploid	2	170387965	170387965	G	T	2:g.170387965G>T		0.55	0.03	12771
Uterine Corpus Endometrial Carcinoma (TCGA, PanCancer Atlas)	TCGA-EO-A22R-01	Uterine Endometrioid Carcinoma	I179V	OncoKB: NA;CIViC: NA;MyCancerGenome: not present;CancerHotspot: no;3DHotspot: no	MutationAssessor: NA;SIFT: NA;Polyphen-2: NA	Missense_Mutation	SNP	diploid	2	170419772	170419772	T	C	2:g.170419772T>C		0.39	0.03	12771
Uterine Corpus Endometrial Carcinoma (TCGA, PanCancer Atlas)	TCGA-EO-A3AV-01	Uterine Endometrioid Carcinoma	K828E	OncoKB: NA;CIViC: NA;MyCancerGenome: not present;CancerHotspot: no;3DHotspot: no	MutationAssessor: NA;SIFT: NA;Polyphen-2: NA	Missense_Mutation	SNP	diploid	2	170386397	170386397	T	C	2:g.170386397T>C		0.3		4093
Uterine Corpus Endometrial Carcinoma (TCGA, PanCancer Atlas)	TCGA-EO-A3AV-01	Uterine Endometrioid Carcinoma	D224Y	OncoKB: NA;CIViC: NA;MyCancerGenome: not present;CancerHotspot: no;3DHotspot: no	MutationAssessor: NA;SIFT: NA;Polyphen-2: NA	Missense_Mutation	SNP	diploid	2	170417198	170417198	C	A	2:g.170417198C>A		0.15		4093
Uterine Corpus Endometrial Carcinoma (TCGA, PanCancer Atlas)	TCGA-EO-A3AZ-01	Uterine Mixed Endometrial Carcinoma	R578H	OncoKB: NA;CIViC: NA;MyCancerGenome: not present;CancerHotspot: no;3DHotspot: no	MutationAssessor: NA;SIFT: NA;Polyphen-2: NA	Missense_Mutation	SNP	diploid	2	170401314	170401314	C	T	2:g.170401314C>T		0.14		997
Uterine Corpus Endometrial Carcinoma (TCGA, PanCancer Atlas)	TCGA-EO-A3B0-01	Uterine Endometrioid Carcinoma	E217*	OncoKB: NA;CIViC: NA;MyCancerGenome: not present;CancerHotspot: no;3DHotspot: no	MutationAssessor: NA;SIFT: NA;Polyphen-2: NA	Nonsense_Mutation	SNP	diploid	2	170417219	170417219	C	A	2:g.170417219C>A		0.37		10909
Uterine Corpus Endometrial Carcinoma (TCGA, PanCancer Atlas)	TCGA-EY-A5W2-01	Uterine Endometrioid Carcinoma	Q126=	OncoKB: NA;CIViC: NA;MyCancerGenome: not present;CancerHotspot: no;3DHotspot: no	MutationAssessor: NA;SIFT: NA;Polyphen-2: NA	Splice_Region	SNP	diploid	2	170425762	170425762	C	T	2:g.170425762C>T		0.51		772
Uterine Corpus Endometrial Carcinoma (TCGA, PanCancer Atlas)	TCGA-FI-A2D5-01	Uterine Endometrioid Carcinoma	V560A	OncoKB: NA;CIViC: NA;MyCancerGenome: not present;CancerHotspot: no;3DHotspot: no	MutationAssessor: NA;SIFT: NA;Polyphen-2: NA	Missense_Mutation	SNP	diploid	2	170402750	170402750	A	G	2:g.170402750A>G		0.17		13865
Cervical Squamous Cell Carcinoma (TCGA, PanCancer Atlas)	TCGA-EK-A2RJ-01	Cervical Squamous Cell Carcinoma	LRP2-FASTKD1	OncoKB: NA;CIViC: NA;MyCancerGenome: not present;CancerHotspot: no;3DHotspot: no	MutationAssessor: NA;SIFT: NA;Polyphen-2: NA	Fusion	NA	shallowdel	NA	-1	-1	NA						336
Kidney Renal Clear Cell Carcinoma (TCGA, PanCancer Atlas)	TCGA-B0-5701-01	Renal Clear Cell Carcinoma	LRP2-FASTKD1	OncoKB: NA;CIViC: NA;MyCancerGenome: not present;CancerHotspot: no;3DHotspot: no	MutationAssessor: NA;SIFT: NA;Polyphen-2: NA	Fusion	NA	diploid	NA	-1	-1	NA						95
Kidney Renal Papillary Cell Carcinoma (TCGA, PanCancer Atlas)	TCGA-A4-A5Y0-01	Papillary Renal Cell Carcinoma	ANKRD44-FASTKD1	OncoKB: NA;CIViC: NA;MyCancerGenome: not present;CancerHotspot: no;3DHotspot: no	MutationAssessor: NA;SIFT: NA;Polyphen-2: NA	Fusion	NA	gain	NA	-1	-1	NA						58

## Sheet: FASTKD2
Study	Sample ID	Cancer Type	Protein Change	Annotation	Functional Impact	Mutation Type	Variant Type	Copy #	Chromosome	Start Pos	End Pos	Ref	Var	HGVSg	HGVSc	Allele Freq (T)	Allele Freq (N)	# Mut in Sample
Colorectal Adenocarcinoma (TCGA, PanCancer Atlas)	TCGA-AA-A010-01	Colon Adenocarcinoma	R201H	OncoKB: NA;CIViC: NA;MyCancerGenome: not present;CancerHotspot: no;3DHotspot: no	MutationAssessor: NA;SIFT: NA;Polyphen-2: NA	Missense_Mutation	SNP	diploid	2	207632019	207632019	G	A	2:g.207632019G>A		0.33		7496
Uterine Corpus Endometrial Carcinoma (TCGA, PanCancer Atlas)	TCGA-AP-A056-01	Uterine Endometrioid Carcinoma	R201H	OncoKB: NA;CIViC: NA;MyCancerGenome: not present;CancerHotspot: no;3DHotspot: no	MutationAssessor: NA;SIFT: NA;Polyphen-2: NA	Missense_Mutation	SNP	diploid	2	207632019	207632019	G	A	2:g.207632019G>A		0.29		8230
Uterine Corpus Endometrial Carcinoma (TCGA, PanCancer Atlas)	TCGA-AP-A059-01	Uterine Endometrioid Carcinoma	R432Q	OncoKB: NA;CIViC: NA;MyCancerGenome: not present;CancerHotspot: no;3DHotspot: no	MutationAssessor: NA;SIFT: NA;Polyphen-2: NA	Missense_Mutation	SNP	diploid	2	207638989	207638989	G	A	2:g.207638989G>A		0.16		10939
Uterine Corpus Endometrial Carcinoma (TCGA, PanCancer Atlas)	TCGA-AX-A1CE-01	Uterine Endometrioid Carcinoma	R201C	OncoKB: NA;CIViC: NA;MyCancerGenome: not present;CancerHotspot: no;3DHotspot: no	MutationAssessor: NA;SIFT: NA;Polyphen-2: NA	Missense_Mutation	SNP	diploid	2	207632018	207632018	C	T	2:g.207632018C>T		0.4		11440
Breast Invasive Carcinoma (TCGA, PanCancer Atlas)	TCGA-A8-A075-01	Breast Invasive Ductal Carcinoma	S708T	OncoKB: NA;CIViC: NA;MyCancerGenome: not present;CancerHotspot: no;3DHotspot: no	MutationAssessor: NA;SIFT: NA;Polyphen-2: NA	Missense_Mutation	SNP	diploid	2	207656516	207656516	G	C	2:g.207656516G>C		0.21		77
Breast Invasive Carcinoma (TCGA, PanCancer Atlas)	TCGA-A8-A07W-01	Breast Invasive Ductal Carcinoma	D391H	OncoKB: NA;CIViC: NA;MyCancerGenome: not present;CancerHotspot: no;3DHotspot: no	MutationAssessor: NA;SIFT: NA;Polyphen-2: NA	Missense_Mutation	SNP	shallowdel	2	207636961	207636961	G	C	2:g.207636961G>C		0.1		129
Breast Invasive Carcinoma (TCGA, PanCancer Atlas)	TCGA-A8-A093-01	Breast Invasive Ductal Carcinoma	S464F	OncoKB: NA;CIViC: NA;MyCancerGenome: not present;CancerHotspot: no;3DHotspot: no	MutationAssessor: NA;SIFT: NA;Polyphen-2: NA	Missense_Mutation	SNP	diploid	2	207639085	207639085	C	T	2:g.207639085C>T		0.54		91
Adrenocortical Carcinoma (TCGA, PanCancer Atlas)	TCGA-PK-A5HB-01	Adrenocortical Carcinoma	P322L	OncoKB: NA;CIViC: NA;MyCancerGenome: not present;CancerHotspot: no;3DHotspot: no	MutationAssessor: NA;SIFT: NA;Polyphen-2: NA	Missense_Mutation	SNP	diploid	2	207635989	207635989	C	T	2:g.207635989C>T		0.38		985
Pancreatic Adenocarcinoma (TCGA, PanCancer Atlas)	TCGA-IB-7651-01	Pancreatic Adenocarcinoma	R660W	OncoKB: NA;CIViC: NA;MyCancerGenome: not present;CancerHotspot: no;3DHotspot: no	MutationAssessor: NA;SIFT: NA;Polyphen-2: NA	Missense_Mutation	SNP	gain	2	207655375	207655375	C	T	2:g.207655375C>T		0.12		14306
Stomach Adenocarcinoma (TCGA, PanCancer Atlas)	TCGA-BR-8368-01	Stomach Adenocarcinoma	R660W	OncoKB: NA;CIViC: NA;MyCancerGenome: not present;CancerHotspot: no;3DHotspot: no	MutationAssessor: NA;SIFT: NA;Polyphen-2: NA	Missense_Mutation	SNP	diploid	2	207655375	207655375	C	T	2:g.207655375C>T		0.3		886
Stomach Adenocarcinoma (TCGA, PanCancer Atlas)	TCGA-CG-5723-01	Stomach Adenocarcinoma	I383F	OncoKB: NA;CIViC: NA;MyCancerGenome: not present;CancerHotspot: no;3DHotspot: no	MutationAssessor: NA;SIFT: NA;Polyphen-2: NA	Missense_Mutation	SNP	diploid	2	207636937	207636937	A	T	2:g.207636937A>T		0.28		1606
Lung Adenocarcinoma (TCGA, PanCancer Atlas)	TCGA-05-4418-01	Lung Adenocarcinoma	I191T	OncoKB: NA;CIViC: NA;MyCancerGenome: not present;CancerHotspot: no;3DHotspot: no	MutationAssessor: NA;SIFT: NA;Polyphen-2: NA	Missense_Mutation	SNP	gain	2	207631989	207631989	T	C	2:g.207631989T>C		0.28		246
Lung Adenocarcinoma (TCGA, PanCancer Atlas)	TCGA-55-1592-01	Lung Adenocarcinoma	E305Q	OncoKB: NA;CIViC: NA;MyCancerGenome: not present;CancerHotspot: no;3DHotspot: no	MutationAssessor: NA;SIFT: NA;Polyphen-2: NA	Missense_Mutation	SNP	gain	2	207635937	207635937	G	C	2:g.207635937G>C		0.25		488
Lung Adenocarcinoma (TCGA, PanCancer Atlas)	TCGA-75-6214-01	Lung Adenocarcinoma	R556T	OncoKB: NA;CIViC: NA;MyCancerGenome: not present;CancerHotspot: no;3DHotspot: no	MutationAssessor: NA;SIFT: NA;Polyphen-2: NA	Missense_Mutation	SNP	gain	2	207652733	207652733	G	C	2:g.207652733G>C		0.22		639
Uterine Corpus Endometrial Carcinoma (TCGA, PanCancer Atlas)	TCGA-A5-A2K5-01	Uterine Endometrioid Carcinoma	E476*	OncoKB: NA;CIViC: NA;MyCancerGenome: not present;CancerHotspot: no;3DHotspot: no	MutationAssessor: NA;SIFT: NA;Polyphen-2: NA	Nonsense_Mutation	SNP	diploid	2	207639120	207639120	G	T	2:g.207639120G>T		0.12		8509
Uterine Corpus Endometrial Carcinoma (TCGA, PanCancer Atlas)	TCGA-AX-A0J0-01	Uterine Endometrioid Carcinoma	E476*	OncoKB: NA;CIViC: NA;MyCancerGenome: not present;CancerHotspot: no;3DHotspot: no	MutationAssessor: NA;SIFT: NA;Polyphen-2: NA	Nonsense_Mutation	SNP	diploid	2	207639120	207639120	G	T	2:g.207639120G>T		0.45		7790
Uterine Corpus Endometrial Carcinoma (TCGA, PanCancer Atlas)	TCGA-EO-A22R-01	Uterine Endometrioid Carcinoma	E476*	OncoKB: NA;CIViC: NA;MyCancerGenome: not present;CancerHotspot: no;3DHotspot: no	MutationAssessor: NA;SIFT: NA;Polyphen-2: NA	Nonsense_Mutation	SNP	diploid	2	207639120	207639120	G	T	2:g.207639120G>T		0.4	0.01	12771
Uterine Corpus Endometrial Carcinoma (TCGA, PanCancer Atlas)	TCGA-B5-A0JY-01	Uterine Endometrioid Carcinoma	N62H	OncoKB: NA;CIViC: NA;MyCancerGenome: not present;CancerHotspot: no;3DHotspot: no	MutationAssessor: NA;SIFT: NA;Polyphen-2: NA	Missense_Mutation	SNP	diploid	2	207631601	207631601	A	C	2:g.207631601A>C		0.38		9706
Uterine Corpus Endometrial Carcinoma (TCGA, PanCancer Atlas)	TCGA-B5-A0JY-01	Uterine Endometrioid Carcinoma	S465Y	OncoKB: NA;CIViC: NA;MyCancerGenome: not present;CancerHotspot: no;3DHotspot: no	MutationAssessor: NA;SIFT: NA;Polyphen-2: NA	Missense_Mutation	SNP	diploid	2	207639088	207639088	C	A	2:g.207639088C>A		0.29		9706
Uterine Corpus Endometrial Carcinoma (TCGA, PanCancer Atlas)	TCGA-B5-A0JY-01	Uterine Endometrioid Carcinoma	K535N	OncoKB: NA;CIViC: NA;MyCancerGenome: not present;CancerHotspot: no;3DHotspot: no	MutationAssessor: NA;SIFT: NA;Polyphen-2: NA	Missense_Mutation	SNP	diploid	2	207652671	207652671	G	T	2:g.207652671G>T		0.32		9706
Bladder Urothelial Carcinoma (TCGA, PanCancer Atlas)	TCGA-GV-A40G-01	Bladder Urothelial Carcinoma	D372Y	OncoKB: NA;CIViC: NA;MyCancerGenome: not present;CancerHotspot: no;3DHotspot: no	MutationAssessor: NA;SIFT: NA;Polyphen-2: NA	Missense_Mutation	SNP	gain	2	207636741	207636741	G	T	2:g.207636741G>T		0.05		145
Lung Adenocarcinoma (TCGA, PanCancer Atlas)	TCGA-55-8204-01	Lung Adenocarcinoma	M657I	OncoKB: NA;CIViC: NA;MyCancerGenome: not present;CancerHotspot: no;3DHotspot: no	MutationAssessor: NA;SIFT: NA;Polyphen-2: NA	Missense_Mutation	SNP	diploid	2	207655368	207655368	G	A	2:g.207655368G>A		0.14		192
Breast Invasive Carcinoma (TCGA, PanCancer Atlas)	TCGA-AC-A23H-01	Breast Invasive Ductal Carcinoma	D197N	OncoKB: NA;CIViC: NA;MyCancerGenome: not present;CancerHotspot: no;3DHotspot: no	MutationAssessor: NA;SIFT: NA;Polyphen-2: NA	Missense_Mutation	SNP	gain	2	207632006	207632006	G	A	2:g.207632006G>A		0.5		4260
Breast Invasive Carcinoma (TCGA, PanCancer Atlas)	TCGA-E9-A1NF-01	Breast Invasive Carcinoma (NOS)	E427K	OncoKB: NA;CIViC: NA;MyCancerGenome: not present;CancerHotspot: no;3DHotspot: no	MutationAssessor: NA;SIFT: NA;Polyphen-2: NA	Missense_Mutation	SNP	deepdel	2	207638973	207638973	G	A	2:g.207638973G>A		0.66		51
Colorectal Adenocarcinoma (TCGA, PanCancer Atlas)	TCGA-AA-A010-01	Colon Adenocarcinoma	D523Y	OncoKB: NA;CIViC: NA;MyCancerGenome: not present;CancerHotspot: no;3DHotspot: no	MutationAssessor: NA;SIFT: NA;Polyphen-2: NA	Missense_Mutation	SNP	diploid	2	207651596	207651596	G	T	2:g.207651596G>T		0.35		7496
Uterine Corpus Endometrial Carcinoma (TCGA, PanCancer Atlas)	TCGA-EY-A1GD-01	Uterine Endometrioid Carcinoma	D523Y	OncoKB: NA;CIViC: NA;MyCancerGenome: not present;CancerHotspot: no;3DHotspot: no	MutationAssessor: NA;SIFT: NA;Polyphen-2: NA	Missense_Mutation	SNP	diploid	2	207651596	207651596	G	T	2:g.207651596G>T		0.38	0.02	1076
Colorectal Adenocarcinoma (TCGA, PanCancer Atlas)	TCGA-AG-A002-01	Rectal Adenocarcinoma	R67I	OncoKB: NA;CIViC: NA;MyCancerGenome: not present;CancerHotspot: no;3DHotspot: no	MutationAssessor: NA;SIFT: NA;Polyphen-2: NA	Missense_Mutation	SNP	diploid	2	207631617	207631617	G	T	2:g.207631617G>T		0.37		11431
Colorectal Adenocarcinoma (TCGA, PanCancer Atlas)	TCGA-AG-A002-01	Rectal Adenocarcinoma	R432*	OncoKB: NA;CIViC: NA;MyCancerGenome: not present;CancerHotspot: no;3DHotspot: no	MutationAssessor: NA;SIFT: NA;Polyphen-2: NA	Nonsense_Mutation	SNP	diploid	2	207638988	207638988	C	T	2:g.207638988C>T		0.39		11431
Colorectal Adenocarcinoma (TCGA, PanCancer Atlas)	TCGA-AG-A002-01	Rectal Adenocarcinoma	D630Y	OncoKB: NA;CIViC: NA;MyCancerGenome: not present;CancerHotspot: no;3DHotspot: no	MutationAssessor: NA;SIFT: NA;Polyphen-2: NA	Missense_Mutation	SNP	diploid	2	207653617	207653617	G	T	2:g.207653617G>T		0.48		11431
Ovarian Serous Cystadenocarcinoma (TCGA, PanCancer Atlas)	TCGA-10-0927-01	Serous Ovarian Cancer	H541R	OncoKB: NA;CIViC: NA;MyCancerGenome: not present;CancerHotspot: no;3DHotspot: no	MutationAssessor: NA;SIFT: NA;Polyphen-2: NA	Missense_Mutation	SNP	gain	2	207652688	207652688	A	G	2:g.207652688A>G		0.37	0.0025	18
Ovarian Serous Cystadenocarcinoma (TCGA, PanCancer Atlas)	TCGA-24-1422-01	Serous Ovarian Cancer	M348I	OncoKB: NA;CIViC: NA;MyCancerGenome: not present;CancerHotspot: no;3DHotspot: no	MutationAssessor: NA;SIFT: NA;Polyphen-2: NA	Missense_Mutation	SNP	gain	2	207636671	207636671	G	A	2:g.207636671G>A		0.12		164
Uterine Corpus Endometrial Carcinoma (TCGA, PanCancer Atlas)	TCGA-AX-A06F-01	Uterine Endometrioid Carcinoma	A238T	OncoKB: NA;CIViC: NA;MyCancerGenome: not present;CancerHotspot: no;3DHotspot: no	MutationAssessor: NA;SIFT: NA;Polyphen-2: NA	Missense_Mutation	SNP	diploid	2	207632129	207632129	G	A	2:g.207632129G>A		0.44		7282
Bladder Urothelial Carcinoma (TCGA, PanCancer Atlas)	TCGA-CU-A3KJ-01	Bladder Urothelial Carcinoma	E278Q	OncoKB: NA;CIViC: NA;MyCancerGenome: not present;CancerHotspot: no;3DHotspot: no	MutationAssessor: NA;SIFT: NA;Polyphen-2: NA	Missense_Mutation	SNP	shallowdel	2	207634869	207634869	G	C	2:g.207634869G>C		0.13		202
Skin Cutaneous Melanoma (TCGA, PanCancer Atlas)	TCGA-D3-A2JD-06	Cutaneous Melanoma	S504L	OncoKB: NA;CIViC: NA;MyCancerGenome: not present;CancerHotspot: no;3DHotspot: no	MutationAssessor: NA;SIFT: NA;Polyphen-2: NA	Missense_Mutation	SNP	gain	2	207651540	207651540	C	T	2:g.207651540C>T		0.38		1224
Skin Cutaneous Melanoma (TCGA, PanCancer Atlas)	TCGA-EE-A2M5-06	Cutaneous Melanoma	P51L	OncoKB: NA;CIViC: NA;MyCancerGenome: not present;CancerHotspot: no;3DHotspot: no	MutationAssessor: NA;SIFT: NA;Polyphen-2: NA	Missense_Mutation	SNP	diploid	2	207631569	207631569	C	T	2:g.207631569C>T		0.25		1969
Colorectal Adenocarcinoma (TCGA, PanCancer Atlas)	TCGA-EI-6917-01	Rectal Adenocarcinoma	A100T	OncoKB: NA;CIViC: NA;MyCancerGenome: not present;CancerHotspot: no;3DHotspot: no	MutationAssessor: NA;SIFT: NA;Polyphen-2: NA	Missense_Mutation	SNP	diploid	2	207631715	207631715	G	A	2:g.207631715G>A		0.31		4930
Colorectal Adenocarcinoma (TCGA, PanCancer Atlas)	TCGA-EI-6917-01	Rectal Adenocarcinoma	P512S	OncoKB: NA;CIViC: NA;MyCancerGenome: not present;CancerHotspot: no;3DHotspot: no	MutationAssessor: NA;SIFT: NA;Polyphen-2: NA	Missense_Mutation	SNP	diploid	2	207651563	207651563	C	T	2:g.207651563C>T		0.34		4930
Colorectal Adenocarcinoma (TCGA, PanCancer Atlas)	TCGA-A6-6781-01	Mucinous Adenocarcinoma of the Colon and Rectum	H55R	OncoKB: NA;CIViC: NA;MyCancerGenome: not present;CancerHotspot: no;3DHotspot: no	MutationAssessor: NA;SIFT: NA;Polyphen-2: NA	Missense_Mutation	SNP	diploid	2	207631581	207631581	A	G	2:g.207631581A>G		0.22		1915
Colorectal Adenocarcinoma (TCGA, PanCancer Atlas)	TCGA-AA-3510-01	Colon Adenocarcinoma	M657I	OncoKB: NA;CIViC: NA;MyCancerGenome: not present;CancerHotspot: no;3DHotspot: no	MutationAssessor: NA;SIFT: NA;Polyphen-2: NA	Missense_Mutation	SNP	diploid	2	207655368	207655368	G	T	2:g.207655368G>T		0.14		3071
Lung Adenocarcinoma (TCGA, PanCancer Atlas)	TCGA-05-4397-01	Lung Adenocarcinoma	G587V	OncoKB: NA;CIViC: NA;MyCancerGenome: not present;CancerHotspot: no;3DHotspot: no	MutationAssessor: NA;SIFT: NA;Polyphen-2: NA	Missense_Mutation	SNP	diploid	2	207652826	207652826	G	T	2:g.207652826G>T		0.39		749
Skin Cutaneous Melanoma (TCGA, PanCancer Atlas)	TCGA-D3-A1QA-06	Cutaneous Melanoma	R567L	OncoKB: NA;CIViC: NA;MyCancerGenome: not present;CancerHotspot: no;3DHotspot: no	MutationAssessor: NA;SIFT: NA;Polyphen-2: NA	Missense_Mutation	SNP	shallowdel	2	207652766	207652766	G	T	2:g.207652766G>T		0.11		1121
Uterine Corpus Endometrial Carcinoma (TCGA, PanCancer Atlas)	TCGA-A5-A0G1-01	Uterine Serous Carcinoma/Uterine Papillary Serous Carcinoma	R67S	OncoKB: NA;CIViC: NA;MyCancerGenome: not present;CancerHotspot: no;3DHotspot: no	MutationAssessor: NA;SIFT: NA;Polyphen-2: NA	Missense_Mutation	SNP	diploid	2	207631618	207631618	A	C	2:g.207631618A>C		0.17		10820
Uterine Corpus Endometrial Carcinoma (TCGA, PanCancer Atlas)	TCGA-AP-A0LE-01	Uterine Endometrioid Carcinoma	E496V	OncoKB: NA;CIViC: NA;MyCancerGenome: not present;CancerHotspot: no;3DHotspot: no	MutationAssessor: NA;SIFT: NA;Polyphen-2: NA	Missense_Mutation	SNP	diploid	2	207651516	207651516	A	T	2:g.207651516A>T		0.04		545
Uterine Corpus Endometrial Carcinoma (TCGA, PanCancer Atlas)	TCGA-AP-A1DV-01	Uterine Endometrioid Carcinoma	S708N	OncoKB: NA;CIViC: NA;MyCancerGenome: not present;CancerHotspot: no;3DHotspot: no	MutationAssessor: NA;SIFT: NA;Polyphen-2: NA	Missense_Mutation	SNP	diploid	2	207656516	207656516	G	A	2:g.207656516G>A		0.48		12063
Uterine Corpus Endometrial Carcinoma (TCGA, PanCancer Atlas)	TCGA-B5-A1MR-01	Uterine Endometrioid Carcinoma	L662F	OncoKB: NA;CIViC: NA;MyCancerGenome: not present;CancerHotspot: no;3DHotspot: no	MutationAssessor: NA;SIFT: NA;Polyphen-2: NA	Missense_Mutation	SNP	diploid	2	207655383	207655383	G	T	2:g.207655383G>T		0.2		7305
Uterine Corpus Endometrial Carcinoma (TCGA, PanCancer Atlas)	TCGA-EO-A3B0-01	Uterine Endometrioid Carcinoma	D391Y	OncoKB: NA;CIViC: NA;MyCancerGenome: not present;CancerHotspot: no;3DHotspot: no	MutationAssessor: NA;SIFT: NA;Polyphen-2: NA	Missense_Mutation	SNP	diploid	2	207636961	207636961	G	T	2:g.207636961G>T		0.26		10909
Prostate Adenocarcinoma (TCGA, PanCancer Atlas)	TCGA-EJ-5497-01	Prostate Adenocarcinoma	E336Dfs*2	OncoKB: NA;CIViC: NA;MyCancerGenome: not present;CancerHotspot: no;3DHotspot: no	MutationAssessor: NA;SIFT: NA;Polyphen-2: NA	Frame_Shift_Del	DEL	diploid	2	207636634	207636634	A	-	2:g.207636634del		0.17		17
Head and Neck Squamous Cell Carcinoma (TCGA, PanCancer Atlas)	TCGA-CN-6010-01	Head and Neck Squamous Cell Carcinoma	Y510F	OncoKB: NA;CIViC: NA;MyCancerGenome: not present;CancerHotspot: no;3DHotspot: no	MutationAssessor: NA;SIFT: NA;Polyphen-2: NA	Missense_Mutation	SNP	diploid	2	207651558	207651558	A	T	2:g.207651558A>T		0.32		1665
Lung Adenocarcinoma (TCGA, PanCancer Atlas)	TCGA-95-7567-01	Lung Adenocarcinoma	P122S	OncoKB: NA;CIViC: NA;MyCancerGenome: not present;CancerHotspot: no;3DHotspot: no	MutationAssessor: NA;SIFT: NA;Polyphen-2: NA	Missense_Mutation	SNP	gain	2	207631781	207631781	C	T	2:g.207631781C>T		0.38		844
Lung Adenocarcinoma (TCGA, PanCancer Atlas)	TCGA-49-AAR4-01	Lung Adenocarcinoma	S167I	OncoKB: NA;CIViC: NA;MyCancerGenome: not present;CancerHotspot: no;3DHotspot: no	MutationAssessor: NA;SIFT: NA;Polyphen-2: NA	Missense_Mutation	SNP	diploid	2	207631917	207631917	G	T	2:g.207631917G>T		0.11		534
Lung Squamous Cell Carcinoma (TCGA, PanCancer Atlas)	TCGA-77-7141-01	Lung Squamous Cell Carcinoma	I154M	OncoKB: NA;CIViC: NA;MyCancerGenome: not present;CancerHotspot: no;3DHotspot: no	MutationAssessor: NA;SIFT: NA;Polyphen-2: NA	Missense_Mutation	SNP	shallowdel	2	207631879	207631879	C	G	2:g.207631879C>G		0.14		622
Lung Adenocarcinoma (TCGA, PanCancer Atlas)	TCGA-86-8673-01	Lung Adenocarcinoma	Q387L	OncoKB: NA;CIViC: NA;MyCancerGenome: not present;CancerHotspot: no;3DHotspot: no	MutationAssessor: NA;SIFT: NA;Polyphen-2: NA	Missense_Mutation	SNP	gain	2	207636950	207636950	A	T	2:g.207636950A>T		0.15		437
Lung Squamous Cell Carcinoma (TCGA, PanCancer Atlas)	TCGA-98-8021-01	Lung Squamous Cell Carcinoma	S174*	OncoKB: NA;CIViC: NA;MyCancerGenome: not present;CancerHotspot: no;3DHotspot: no	MutationAssessor: NA;SIFT: NA;Polyphen-2: NA	Nonsense_Mutation	SNP	diploid	2	207631938	207631938	C	G	2:g.207631938C>G		0.13		930
Lung Squamous Cell Carcinoma (TCGA, PanCancer Atlas)	TCGA-98-8021-01	Lung Squamous Cell Carcinoma	R327M	OncoKB: NA;CIViC: NA;MyCancerGenome: not present;CancerHotspot: no;3DHotspot: no	MutationAssessor: NA;SIFT: NA;Polyphen-2: NA	Missense_Mutation	SNP	diploid	2	207636004	207636004	G	T	2:g.207636004G>T		0.32		930
Prostate Adenocarcinoma (TCGA, PanCancer Atlas)	TCGA-XK-AAIW-01	Prostate Adenocarcinoma	A176V	OncoKB: NA;CIViC: NA;MyCancerGenome: not present;CancerHotspot: no;3DHotspot: no	MutationAssessor: NA;SIFT: NA;Polyphen-2: NA	Missense_Mutation	SNP	diploid	2	207631944	207631944	C	T	2:g.207631944C>T		0.34		6234
Skin Cutaneous Melanoma (TCGA, PanCancer Atlas)	TCGA-W3-AA1R-06	Cutaneous Melanoma	R153C	OncoKB: NA;CIViC: NA;MyCancerGenome: not present;CancerHotspot: no;3DHotspot: no	MutationAssessor: NA;SIFT: NA;Polyphen-2: NA	Missense_Mutation	SNP	diploid	2	207631874	207631874	C	T	2:g.207631874C>T		0.3		1461
Head and Neck Squamous Cell Carcinoma (TCGA, PanCancer Atlas)	TCGA-QK-A64Z-01	Head and Neck Squamous Cell Carcinoma	E260K	OncoKB: NA;CIViC: NA;MyCancerGenome: not present;CancerHotspot: no;3DHotspot: no	MutationAssessor: NA;SIFT: NA;Polyphen-2: NA	Missense_Mutation	SNP	diploid	2	207634815	207634815	G	A	2:g.207634815G>A		0.12		68
Head and Neck Squamous Cell Carcinoma (TCGA, PanCancer Atlas)	TCGA-BB-7870-01	Head and Neck Squamous Cell Carcinoma	W26L	OncoKB: NA;CIViC: NA;MyCancerGenome: not present;CancerHotspot: no;3DHotspot: no	MutationAssessor: NA;SIFT: NA;Polyphen-2: NA	Missense_Mutation	SNP	diploid	2	207631494	207631494	G	T	2:g.207631494G>T		0.37		257
Head and Neck Squamous Cell Carcinoma (TCGA, PanCancer Atlas)	TCGA-CN-A49B-01	Head and Neck Squamous Cell Carcinoma	E138D	OncoKB: NA;CIViC: NA;MyCancerGenome: not present;CancerHotspot: no;3DHotspot: no	MutationAssessor: NA;SIFT: NA;Polyphen-2: NA	Missense_Mutation	SNP	shallowdel	2	207631831	207631831	A	C	2:g.207631831A>C		0.14		90
Liver Hepatocellular Carcinoma (TCGA, PanCancer Atlas)	TCGA-MI-A75G-01	Hepatocellular Carcinoma	I262V	OncoKB: NA;CIViC: NA;MyCancerGenome: not present;CancerHotspot: no;3DHotspot: no	MutationAssessor: NA;SIFT: NA;Polyphen-2: NA	Missense_Mutation	SNP	diploid	2	207634821	207634821	A	G	2:g.207634821A>G		0.45		225
Liver Hepatocellular Carcinoma (TCGA, PanCancer Atlas)	TCGA-UB-A7ME-01	Hepatocellular Carcinoma	G666C	OncoKB: NA;CIViC: NA;MyCancerGenome: not present;CancerHotspot: no;3DHotspot: no	MutationAssessor: NA;SIFT: NA;Polyphen-2: NA	Missense_Mutation	SNP	diploid	2	207655393	207655393	G	T	2:g.207655393G>T		0.18		80
Liver Hepatocellular Carcinoma (TCGA, PanCancer Atlas)	TCGA-ZS-A9CD-01	Hepatocellular Carcinoma	Y463S	OncoKB: NA;CIViC: NA;MyCancerGenome: not present;CancerHotspot: no;3DHotspot: no	MutationAssessor: NA;SIFT: NA;Polyphen-2: NA	Missense_Mutation	SNP	diploid	2	207639082	207639082	A	C	2:g.207639082A>C		0.26		91
Pancreatic Adenocarcinoma (TCGA, PanCancer Atlas)	TCGA-IB-7651-01	Pancreatic Adenocarcinoma	S96I	OncoKB: NA;CIViC: NA;MyCancerGenome: not present;CancerHotspot: no;3DHotspot: no	MutationAssessor: NA;SIFT: NA;Polyphen-2: NA	Missense_Mutation	SNP	gain	2	207631704	207631704	G	T	2:g.207631704G>T		0.13		14306
Pancreatic Adenocarcinoma (TCGA, PanCancer Atlas)	TCGA-IB-7651-01	Pancreatic Adenocarcinoma	A109V	OncoKB: NA;CIViC: NA;MyCancerGenome: not present;CancerHotspot: no;3DHotspot: no	MutationAssessor: NA;SIFT: NA;Polyphen-2: NA	Missense_Mutation	SNP	gain	2	207631743	207631743	C	T	2:g.207631743C>T		0.09		14306
Kidney Renal Papillary Cell Carcinoma (TCGA, PanCancer Atlas)	TCGA-B9-A8YH-01	Papillary Renal Cell Carcinoma	V634A	OncoKB: NA;CIViC: NA;MyCancerGenome: not present;CancerHotspot: no;3DHotspot: no	MutationAssessor: NA;SIFT: NA;Polyphen-2: NA	Missense_Mutation	SNP	diploid	2	207655298	207655298	T	C	2:g.207655298T>C		0.39		87
Kidney Renal Papillary Cell Carcinoma (TCGA, PanCancer Atlas)	TCGA-Y8-A896-01	Papillary Renal Cell Carcinoma	N183K	OncoKB: NA;CIViC: NA;MyCancerGenome: not present;CancerHotspot: no;3DHotspot: no	MutationAssessor: NA;SIFT: NA;Polyphen-2: NA	Missense_Mutation	SNP	diploid	2	207631966	207631966	C	A	2:g.207631966C>A		0.33		93
Bladder Urothelial Carcinoma (TCGA, PanCancer Atlas)	TCGA-E7-A7DU-01	Bladder Urothelial Carcinoma	E365K	OncoKB: NA;CIViC: NA;MyCancerGenome: not present;CancerHotspot: no;3DHotspot: no	MutationAssessor: NA;SIFT: NA;Polyphen-2: NA	Missense_Mutation	SNP	shallowdel	2	207636720	207636720	G	A	2:g.207636720G>A		0.21		242
Uterine Corpus Endometrial Carcinoma (TCGA, PanCancer Atlas)	TCGA-A5-A0G2-01	Uterine Serous Carcinoma/Uterine Papillary Serous Carcinoma	N428K	OncoKB: NA;CIViC: NA;MyCancerGenome: not present;CancerHotspot: no;3DHotspot: no	MutationAssessor: NA;SIFT: NA;Polyphen-2: NA	Missense_Mutation	SNP	diploid	2	207638978	207638978	C	A	2:g.207638978C>A		0.41		25712
Skin Cutaneous Melanoma (TCGA, PanCancer Atlas)	TCGA-EE-A181-06	Cutaneous Melanoma	A333V	OncoKB: NA;CIViC: NA;MyCancerGenome: not present;CancerHotspot: no;3DHotspot: no	MutationAssessor: NA;SIFT: NA;Polyphen-2: NA	Missense_Mutation	SNP	diploid	2	207636625	207636625	C	T	2:g.207636625C>T		0.17		4527
Uterine Corpus Endometrial Carcinoma (TCGA, PanCancer Atlas)	TCGA-A5-A2K5-01	Uterine Endometrioid Carcinoma	G9V	OncoKB: NA;CIViC: NA;MyCancerGenome: not present;CancerHotspot: no;3DHotspot: no	MutationAssessor: NA;SIFT: NA;Polyphen-2: NA	Missense_Mutation	SNP	diploid	2	207631443	207631443	G	T	2:g.207631443G>T		0.11		8509
Cervical Squamous Cell Carcinoma (TCGA, PanCancer Atlas)	TCGA-2W-A8YY-01	Cervical Squamous Cell Carcinoma	R339K	OncoKB: NA;CIViC: NA;MyCancerGenome: not present;CancerHotspot: no;3DHotspot: no	MutationAssessor: NA;SIFT: NA;Polyphen-2: NA	Missense_Mutation	SNP	diploid	2	207636643	207636643	G	A	2:g.207636643G>A		0.21		11307
Colorectal Adenocarcinoma (TCGA, PanCancer Atlas)	TCGA-A6-5665-01	Colon Adenocarcinoma	E161D	OncoKB: NA;CIViC: NA;MyCancerGenome: not present;CancerHotspot: no;3DHotspot: no	MutationAssessor: NA;SIFT: NA;Polyphen-2: NA	Missense_Mutation	SNP	diploid	2	207631900	207631900	G	T	2:g.207631900G>T		0.3		1858
Colorectal Adenocarcinoma (TCGA, PanCancer Atlas)	TCGA-AA-3811-01	Colon Adenocarcinoma	F478V	OncoKB: NA;CIViC: NA;MyCancerGenome: not present;CancerHotspot: no;3DHotspot: no	MutationAssessor: NA;SIFT: NA;Polyphen-2: NA	Missense_Mutation	SNP	gain	2	207651461	207651461	T	G	2:g.207651461T>G		0.05		1915
Colorectal Adenocarcinoma (TCGA, PanCancer Atlas)	TCGA-AA-A00N-01	Mucinous Adenocarcinoma of the Colon and Rectum	X372_splice	OncoKB: NA;CIViC: NA;MyCancerGenome: not present;CancerHotspot: no;3DHotspot: no	MutationAssessor: NA;SIFT: NA;Polyphen-2: NA	Splice_Site	SNP	diploid	2	207636904	207636904	G	T	2:g.207636904G>T		0.23		4869
Glioblastoma Multiforme (TCGA, PanCancer Atlas)	TCGA-14-0867-01	Glioblastoma Multiforme	F411L	OncoKB: NA;CIViC: NA;MyCancerGenome: not present;CancerHotspot: no;3DHotspot: no	MutationAssessor: NA;SIFT: NA;Polyphen-2: NA	Missense_Mutation	SNP	shallowdel	2	207637023	207637023	C	A	2:g.207637023C>A		0.22		96
Glioblastoma Multiforme (TCGA, PanCancer Atlas)	TCGA-15-1446-01	Glioblastoma Multiforme	X633_splice	OncoKB: NA;CIViC: NA;MyCancerGenome: not present;CancerHotspot: no;3DHotspot: no	MutationAssessor: NA;SIFT: NA;Polyphen-2: NA	Splice_Region	SNP	diploid	2	207655293	207655293	C	T	2:g.207655293C>T		0.12	0.0025	172
Glioblastoma Multiforme (TCGA, PanCancer Atlas)	TCGA-19-5956-01	Glioblastoma Multiforme	K692Q	OncoKB: NA;CIViC: NA;MyCancerGenome: not present;CancerHotspot: no;3DHotspot: no	MutationAssessor: NA;SIFT: NA;Polyphen-2: NA	Missense_Mutation	SNP	shallowdel	2	207656467	207656467	A	C	2:g.207656467A>C		0.31		6908
Kidney Renal Papillary Cell Carcinoma (TCGA, PanCancer Atlas)	TCGA-5P-A9KH-01	Papillary Renal Cell Carcinoma	K52N	OncoKB: NA;CIViC: NA;MyCancerGenome: not present;CancerHotspot: no;3DHotspot: no	MutationAssessor: NA;SIFT: NA;Polyphen-2: NA	Missense_Mutation	SNP	shallowdel	2	207631573	207631573	A	T	2:g.207631573A>T		0.03		22
Liver Hepatocellular Carcinoma (TCGA, PanCancer Atlas)	TCGA-DD-AACU-01	Hepatocellular Carcinoma	M534L	OncoKB: NA;CIViC: NA;MyCancerGenome: not present;CancerHotspot: no;3DHotspot: no	MutationAssessor: NA;SIFT: NA;Polyphen-2: NA	Missense_Mutation	SNP	shallowdel	2	207652666	207652666	A	T	2:g.207652666A>T		0.42	0.02	113
Lung Adenocarcinoma (TCGA, PanCancer Atlas)	TCGA-05-4397-01	Lung Adenocarcinoma	G587*	OncoKB: NA;CIViC: NA;MyCancerGenome: not present;CancerHotspot: no;3DHotspot: no	MutationAssessor: NA;SIFT: NA;Polyphen-2: NA	Nonsense_Mutation	SNP	diploid	2	207652825	207652825	G	T	2:g.207652825G>T		0.42		749
Lung Adenocarcinoma (TCGA, PanCancer Atlas)	TCGA-17-Z010-01	Lung Adenocarcinoma	D500Y	OncoKB: NA;CIViC: NA;MyCancerGenome: not present;CancerHotspot: no;3DHotspot: no	MutationAssessor: NA;SIFT: NA;Polyphen-2: NA	Missense_Mutation	SNP		2	207651527	207651527	G	T	2:g.207651527G>T		0.16		245
Skin Cutaneous Melanoma (TCGA, PanCancer Atlas)	TCGA-EE-A2GO-06	Cutaneous Melanoma	K93N	OncoKB: NA;CIViC: NA;MyCancerGenome: not present;CancerHotspot: no;3DHotspot: no	MutationAssessor: NA;SIFT: NA;Polyphen-2: NA	Missense_Mutation	SNP	diploid	2	207631696	207631696	G	T	2:g.207631696G>T		0.12		1909
Skin Cutaneous Melanoma (TCGA, PanCancer Atlas)	TCGA-ER-A19F-06	Cutaneous Melanoma	Q393K	OncoKB: NA;CIViC: NA;MyCancerGenome: not present;CancerHotspot: no;3DHotspot: no	MutationAssessor: NA;SIFT: NA;Polyphen-2: NA	Missense_Mutation	SNP	diploid	2	207636967	207636967	C	A	2:g.207636967C>A		0.09		1662
Skin Cutaneous Melanoma (TCGA, PanCancer Atlas)	TCGA-ER-A19H-06	Cutaneous Melanoma	W414L	OncoKB: NA;CIViC: NA;MyCancerGenome: not present;CancerHotspot: no;3DHotspot: no	MutationAssessor: NA;SIFT: NA;Polyphen-2: NA	Missense_Mutation	SNP	diploid	2	207637031	207637031	G	T	2:g.207637031G>T		0.08		967
Skin Cutaneous Melanoma (TCGA, PanCancer Atlas)	TCGA-GN-A8LK-06	Cutaneous Melanoma	Q246*	OncoKB: NA;CIViC: NA;MyCancerGenome: not present;CancerHotspot: no;3DHotspot: no	MutationAssessor: NA;SIFT: NA;Polyphen-2: NA	Nonsense_Mutation	SNP	diploid	2	207632153	207632153	C	T	2:g.207632153C>T		0.49		1665
Skin Cutaneous Melanoma (TCGA, PanCancer Atlas)	TCGA-GN-A8LK-06	Cutaneous Melanoma	S648L	OncoKB: NA;CIViC: NA;MyCancerGenome: not present;CancerHotspot: no;3DHotspot: no	MutationAssessor: NA;SIFT: NA;Polyphen-2: NA	Missense_Mutation	SNP	diploid	2	207655340	207655340	C	T	2:g.207655340C>T		0.5		1665
Stomach Adenocarcinoma (TCGA, PanCancer Atlas)	TCGA-CG-5725-01	Stomach Adenocarcinoma	G488_Y489delinsN	OncoKB: NA;CIViC: NA;MyCancerGenome: not present;CancerHotspot: no;3DHotspot: no	MutationAssessor: NA;SIFT: NA;Polyphen-2: NA	In_Frame_Del	DEL	diploid	2	207651491	207651496	GGTTAT	AAC	2:g.207651491_207651496delinsAAC		0.31		100
Uterine Corpus Endometrial Carcinoma (TCGA, PanCancer Atlas)	TCGA-A5-A0G1-01	Uterine Serous Carcinoma/Uterine Papillary Serous Carcinoma	T146I	OncoKB: NA;CIViC: NA;MyCancerGenome: not present;CancerHotspot: no;3DHotspot: no	MutationAssessor: NA;SIFT: NA;Polyphen-2: NA	Missense_Mutation	SNP	diploid	2	207631854	207631854	C	T	2:g.207631854C>T		0.24		10820
Uterine Corpus Endometrial Carcinoma (TCGA, PanCancer Atlas)	TCGA-A5-A0G2-01	Uterine Serous Carcinoma/Uterine Papillary Serous Carcinoma	Q79H	OncoKB: NA;CIViC: NA;MyCancerGenome: not present;CancerHotspot: no;3DHotspot: no	MutationAssessor: NA;SIFT: NA;Polyphen-2: NA	Missense_Mutation	SNP	diploid	2	207631654	207631654	G	T	2:g.207631654G>T		0.17		25712
Uterine Corpus Endometrial Carcinoma (TCGA, PanCancer Atlas)	TCGA-A5-A0G2-01	Uterine Serous Carcinoma/Uterine Papillary Serous Carcinoma	R358Q	OncoKB: NA;CIViC: NA;MyCancerGenome: not present;CancerHotspot: no;3DHotspot: no	MutationAssessor: NA;SIFT: NA;Polyphen-2: NA	Missense_Mutation	SNP	diploid	2	207636700	207636700	G	A	2:g.207636700G>A		0.44		25712
Uterine Corpus Endometrial Carcinoma (TCGA, PanCancer Atlas)	TCGA-AP-A1DV-01	Uterine Endometrioid Carcinoma	R358Q	OncoKB: NA;CIViC: NA;MyCancerGenome: not present;CancerHotspot: no;3DHotspot: no	MutationAssessor: NA;SIFT: NA;Polyphen-2: NA	Missense_Mutation	SNP	diploid	2	207636700	207636700	G	A	2:g.207636700G>A		0.35		12063
Uterine Corpus Endometrial Carcinoma (TCGA, PanCancer Atlas)	TCGA-A5-A2K5-01	Uterine Endometrioid Carcinoma	F478L	OncoKB: NA;CIViC: NA;MyCancerGenome: not present;CancerHotspot: no;3DHotspot: no	MutationAssessor: NA;SIFT: NA;Polyphen-2: NA	Missense_Mutation	SNP	diploid	2	207651463	207651463	C	A	2:g.207651463C>A		0.5		8509
Uterine Corpus Endometrial Carcinoma (TCGA, PanCancer Atlas)	TCGA-AJ-A3IA-01	Uterine Serous Carcinoma/Uterine Papillary Serous Carcinoma	R652K	OncoKB: NA;CIViC: NA;MyCancerGenome: not present;CancerHotspot: no;3DHotspot: no	MutationAssessor: NA;SIFT: NA;Polyphen-2: NA	Missense_Mutation	SNP	gain	2	207655352	207655352	G	A	2:g.207655352G>A		0.45		229
Uterine Corpus Endometrial Carcinoma (TCGA, PanCancer Atlas)	TCGA-AP-A0LM-01	Uterine Endometrioid Carcinoma	T542N	OncoKB: NA;CIViC: NA;MyCancerGenome: not present;CancerHotspot: no;3DHotspot: no	MutationAssessor: NA;SIFT: NA;Polyphen-2: NA	Missense_Mutation	SNP	diploid	2	207652691	207652691	C	A	2:g.207652691C>A		0.22		13187
Uterine Corpus Endometrial Carcinoma (TCGA, PanCancer Atlas)	TCGA-AX-A3G9-01	Uterine Endometrioid Carcinoma	D198G	OncoKB: NA;CIViC: NA;MyCancerGenome: not present;CancerHotspot: no;3DHotspot: no	MutationAssessor: NA;SIFT: NA;Polyphen-2: NA	Missense_Mutation	SNP	diploid	2	207632010	207632010	A	G	2:g.207632010A>G		0.28		658
Uterine Corpus Endometrial Carcinoma (TCGA, PanCancer Atlas)	TCGA-B5-A3FC-01	Uterine Endometrioid Carcinoma	A21V	OncoKB: NA;CIViC: NA;MyCancerGenome: not present;CancerHotspot: no;3DHotspot: no	MutationAssessor: NA;SIFT: NA;Polyphen-2: NA	Missense_Mutation	SNP	diploid	2	207631479	207631479	C	T	2:g.207631479C>T		0.24		12211
Uterine Corpus Endometrial Carcinoma (TCGA, PanCancer Atlas)	TCGA-D1-A16X-01	Uterine Endometrioid Carcinoma	D438N	OncoKB: NA;CIViC: NA;MyCancerGenome: not present;CancerHotspot: no;3DHotspot: no	MutationAssessor: NA;SIFT: NA;Polyphen-2: NA	Missense_Mutation	SNP	diploid	2	207639006	207639006	G	A	2:g.207639006G>A		0.04		2725
Uterine Corpus Endometrial Carcinoma (TCGA, PanCancer Atlas)	TCGA-DF-A2KU-01	Uterine Endometrioid Carcinoma	S119F	OncoKB: NA;CIViC: NA;MyCancerGenome: not present;CancerHotspot: no;3DHotspot: no	MutationAssessor: NA;SIFT: NA;Polyphen-2: NA	Missense_Mutation	SNP	diploid	2	207631773	207631773	C	T	2:g.207631773C>T		0.43		10052
Uterine Corpus Endometrial Carcinoma (TCGA, PanCancer Atlas)	TCGA-EO-A22U-01	Uterine Endometrioid Carcinoma	E104K	OncoKB: NA;CIViC: NA;MyCancerGenome: not present;CancerHotspot: no;3DHotspot: no	MutationAssessor: NA;SIFT: NA;Polyphen-2: NA	Missense_Mutation	SNP	diploid	2	207631727	207631727	G	A	2:g.207631727G>A		0.46		13829
Uterine Corpus Endometrial Carcinoma (TCGA, PanCancer Atlas)	TCGA-EO-A22X-01	Uterine Endometrioid Carcinoma	K131N	OncoKB: NA;CIViC: NA;MyCancerGenome: not present;CancerHotspot: no;3DHotspot: no	MutationAssessor: NA;SIFT: NA;Polyphen-2: NA	Missense_Mutation	SNP	diploid	2	207631810	207631810	G	T	2:g.207631810G>T		0.25		9429
Uterine Corpus Endometrial Carcinoma (TCGA, PanCancer Atlas)	TCGA-EO-A22X-01	Uterine Endometrioid Carcinoma	R194I	OncoKB: NA;CIViC: NA;MyCancerGenome: not present;CancerHotspot: no;3DHotspot: no	MutationAssessor: NA;SIFT: NA;Polyphen-2: NA	Missense_Mutation	SNP	diploid	2	207631998	207631998	G	T	2:g.207631998G>T		0.45		9429
Uterine Corpus Endometrial Carcinoma (TCGA, PanCancer Atlas)	TCGA-FI-A2D6-01	Uterine Endometrioid Carcinoma	X672_splice	OncoKB: NA;CIViC: NA;MyCancerGenome: not present;CancerHotspot: no;3DHotspot: no	MutationAssessor: NA;SIFT: NA;Polyphen-2: NA	Splice_Region	SNP	diploid	2	207656404	207656404	A	G	2:g.207656404A>G		0.4		632
Breast Invasive Carcinoma (TCGA, PanCancer Atlas)	TCGA-A8-A09Q-01	Breast Invasive Ductal Carcinoma	CREB1-FASTKD2	OncoKB: NA;CIViC: NA;MyCancerGenome: not present;CancerHotspot: no;3DHotspot: no	MutationAssessor: NA;SIFT: NA;Polyphen-2: NA	Fusion	NA	amp	NA	-1	-1	NA						129

## Sheet: FASTKD3
Study	Sample ID	Cancer Type	Protein Change	Annotation	Functional Impact	Mutation Type	Variant Type	Copy #	Chromosome	Start Pos	End Pos	Ref	Var	HGVSg	HGVSc	Allele Freq (T)	Allele Freq (N)	# Mut in Sample
Colorectal Adenocarcinoma (TCGA, PanCancer Atlas)	TCGA-AA-3713-01	Colon Adenocarcinoma	D144Gfs*3	OncoKB: NA;CIViC: NA;MyCancerGenome: not present;CancerHotspot: no;3DHotspot: no	MutationAssessor: NA;SIFT: NA;Polyphen-2: NA	Frame_Shift_Ins	INS	diploid	5	7867768	7867769	-	T	5:g.7867768_7867769insT	ENST00000264669.5:c.428dup	0.27		1021
Skin Cutaneous Melanoma (TCGA, PanCancer Atlas)	TCGA-FR-A3R1-01	Cutaneous Melanoma	R406C	OncoKB: NA;CIViC: NA;MyCancerGenome: not present;CancerHotspot: no;3DHotspot: no	MutationAssessor: impact: neutral, score: 0.205;SIFT: NA;Polyphen-2: NA	Missense_Mutation	SNP		5	7866981	7866981	G	A	5:g.7866981G>A	ENST00000264669.5:c.1216C>T	0.3		333
Colorectal Adenocarcinoma (TCGA, PanCancer Atlas)	TCGA-AZ-6598-01	Colon Adenocarcinoma	K143Rfs*36	OncoKB: NA;CIViC: NA;MyCancerGenome: not present;CancerHotspot: no;3DHotspot: no	MutationAssessor: NA;SIFT: NA;Polyphen-2: NA	Frame_Shift_Del	DEL	gain	5	7867769	7867769	T	-	5:g.7867769del	ENST00000264669.5:c.428del	0.26		2317
Stomach Adenocarcinoma (TCGA, PanCancer Atlas)	TCGA-BR-4368-01	Stomach Adenocarcinoma	K143Rfs*36	OncoKB: NA;CIViC: NA;MyCancerGenome: not present;CancerHotspot: no;3DHotspot: no	MutationAssessor: NA;SIFT: NA;Polyphen-2: NA	Frame_Shift_Del	DEL	diploid	5	7867769	7867769	T	-	5:g.7867769del	ENST00000264669.5:c.428del	0.22		1163
Stomach Adenocarcinoma (TCGA, PanCancer Atlas)	TCGA-BR-6452-01	Stomach Adenocarcinoma	K143Rfs*36	OncoKB: NA;CIViC: NA;MyCancerGenome: not present;CancerHotspot: no;3DHotspot: no	MutationAssessor: NA;SIFT: NA;Polyphen-2: NA	Frame_Shift_Del	DEL	diploid	5	7867769	7867769	T	-	5:g.7867769del	ENST00000264669.5:c.428del	0.22		5048
Thymoma (TCGA, PanCancer Atlas)	TCGA-ZB-A966-01	Thymoma	K143Rfs*36	OncoKB: NA;CIViC: NA;MyCancerGenome: not present;CancerHotspot: no;3DHotspot: no	MutationAssessor: NA;SIFT: NA;Polyphen-2: NA	Frame_Shift_Del	DEL	diploid	5	7867769	7867769	T	-	5:g.7867769del	ENST00000264669.5:c.428del	0.33		620
Uterine Corpus Endometrial Carcinoma (TCGA, PanCancer Atlas)	TCGA-AX-A3G9-01	Uterine Endometrioid Carcinoma	K143Rfs*36	OncoKB: NA;CIViC: NA;MyCancerGenome: not present;CancerHotspot: no;3DHotspot: no	MutationAssessor: NA;SIFT: NA;Polyphen-2: NA	Frame_Shift_Del	DEL	diploid	5	7867769	7867769	T	-	5:g.7867769del	ENST00000264669.5:c.428del	0.24		658
Stomach Adenocarcinoma (TCGA, PanCancer Atlas)	TCGA-CG-4466-01	Intestinal Type Stomach Adenocarcinoma	H439N	OncoKB: NA;CIViC: NA;MyCancerGenome: not present;CancerHotspot: no;3DHotspot: no	MutationAssessor: impact: low, score: 1.5;SIFT: NA;Polyphen-2: NA	Missense_Mutation	SNP	gain	5	7866882	7866882	G	T	5:g.7866882G>T	ENST00000264669.5:c.1315C>A	0.12		176
Colorectal Adenocarcinoma (TCGA, PanCancer Atlas)	TCGA-AA-A010-01	Colon Adenocarcinoma	R207C	OncoKB: NA;CIViC: NA;MyCancerGenome: not present;CancerHotspot: no;3DHotspot: no	MutationAssessor: impact: medium, score: 2.215;SIFT: NA;Polyphen-2: NA	Missense_Mutation	SNP	diploid	5	7867578	7867578	G	A	5:g.7867578G>A	ENST00000264669.5:c.619C>T	0.33		7496
Lung Squamous Cell Carcinoma (TCGA, PanCancer Atlas)	TCGA-21-1079-01	Lung Squamous Cell Carcinoma	R207C	OncoKB: NA;CIViC: NA;MyCancerGenome: not present;CancerHotspot: no;3DHotspot: no	MutationAssessor: impact: medium, score: 2.215;SIFT: NA;Polyphen-2: NA	Missense_Mutation	SNP	amp	5	7867578	7867578	G	A	5:g.7867578G>A	ENST00000264669.5:c.619C>T	0.49		1412
Uterine Corpus Endometrial Carcinoma (TCGA, PanCancer Atlas)	TCGA-AP-A056-01	Uterine Endometrioid Carcinoma	R207C	OncoKB: NA;CIViC: NA;MyCancerGenome: not present;CancerHotspot: no;3DHotspot: no	MutationAssessor: impact: medium, score: 2.215;SIFT: NA;Polyphen-2: NA	Missense_Mutation	SNP	diploid	5	7867578	7867578	G	A	5:g.7867578G>A	ENST00000264669.5:c.619C>T	0.32		8230
Uterine Corpus Endometrial Carcinoma (TCGA, PanCancer Atlas)	TCGA-AX-A0J0-01	Uterine Endometrioid Carcinoma	F403C	OncoKB: NA;CIViC: NA;MyCancerGenome: not present;CancerHotspot: no;3DHotspot: no	MutationAssessor: impact: medium, score: 2.415;SIFT: NA;Polyphen-2: NA	Missense_Mutation	SNP	diploid	5	7866989	7866989	A	C	5:g.7866989A>C	ENST00000264669.5:c.1208T>G	0.18		7790
Uterine Corpus Endometrial Carcinoma (TCGA, PanCancer Atlas)	TCGA-BG-A18B-01	Uterine Endometrioid Carcinoma	A130V	OncoKB: NA;CIViC: NA;MyCancerGenome: not present;CancerHotspot: no;3DHotspot: no	MutationAssessor: impact: low, score: 1.82;SIFT: NA;Polyphen-2: NA	Missense_Mutation	SNP	diploid	5	7867808	7867808	G	A	5:g.7867808G>A	ENST00000264669.5:c.389C>T	0.41		371
Colorectal Adenocarcinoma (TCGA, PanCancer Atlas)	TCGA-F5-6814-01	Rectal Adenocarcinoma	A361V	OncoKB: NA;CIViC: NA;MyCancerGenome: not present;CancerHotspot: no;3DHotspot: no	MutationAssessor: impact: medium, score: 1.995;SIFT: NA;Polyphen-2: NA	Missense_Mutation	SNP	gain	5	7867115	7867115	G	A	5:g.7867115G>A	ENST00000264669.5:c.1082C>T	0.43		9454
Uterine Corpus Endometrial Carcinoma (TCGA, PanCancer Atlas)	TCGA-D1-A103-01	Uterine Endometrioid Carcinoma	A361V	OncoKB: NA;CIViC: NA;MyCancerGenome: not present;CancerHotspot: no;3DHotspot: no	MutationAssessor: impact: medium, score: 1.995;SIFT: NA;Polyphen-2: NA	Missense_Mutation	SNP	diploid	5	7867115	7867115	G	A	5:g.7867115G>A	ENST00000264669.5:c.1082C>T	0.34		6849
Bladder Urothelial Carcinoma (TCGA, PanCancer Atlas)	TCGA-BL-A13J-01	Bladder Urothelial Carcinoma	A130T	OncoKB: NA;CIViC: NA;MyCancerGenome: not present;CancerHotspot: no;3DHotspot: no	MutationAssessor: impact: medium, score: 2.165;SIFT: NA;Polyphen-2: NA	Missense_Mutation	SNP	diploid	5	7867809	7867809	C	T	5:g.7867809C>T	ENST00000264669.5:c.388G>A	0.31		97
Bladder Urothelial Carcinoma (TCGA, PanCancer Atlas)	TCGA-DK-A2I6-01	Bladder Urothelial Carcinoma	Q625E	OncoKB: NA;CIViC: NA;MyCancerGenome: not present;CancerHotspot: no;3DHotspot: no	MutationAssessor: impact: neutral, score: -0.4;SIFT: impact: tolerated, score: 1;Polyphen-2: impact: benign, score: 0	Missense_Mutation	SNP	gain	5	7861273	7861273	G	C	5:g.7861273G>C	ENST00000264669.5:c.1873C>G	0.29		248
Bladder Urothelial Carcinoma (TCGA, PanCancer Atlas)	TCGA-GC-A3RB-01	Bladder Urothelial Carcinoma	Q625E	OncoKB: NA;CIViC: NA;MyCancerGenome: not present;CancerHotspot: no;3DHotspot: no	MutationAssessor: impact: neutral, score: -0.4;SIFT: impact: tolerated, score: 1;Polyphen-2: impact: benign, score: 0	Missense_Mutation	SNP	gain	5	7861273	7861273	G	C	5:g.7861273G>C	ENST00000264669.5:c.1873C>G	0.42		154
Bladder Urothelial Carcinoma (TCGA, PanCancer Atlas)	TCGA-G2-A2EO-01	Bladder Urothelial Carcinoma	D596H	OncoKB: NA;CIViC: NA;MyCancerGenome: not present;CancerHotspot: no;3DHotspot: no	MutationAssessor: impact: medium, score: 3.32;SIFT: impact: deleterious, score: 0;Polyphen-2: impact: probably_damaging, score: 0.947	Missense_Mutation	SNP	gain	5	7861360	7861360	C	G	5:g.7861360C>G	ENST00000264669.5:c.1786G>C	0.2		821
Head and Neck Squamous Cell Carcinoma (TCGA, PanCancer Atlas)	TCGA-TN-A7HL-01	Head and Neck Squamous Cell Carcinoma	R380T	OncoKB: NA;CIViC: NA;MyCancerGenome: not present;CancerHotspot: no;3DHotspot: no	MutationAssessor: impact: low, score: 1.8;SIFT: NA;Polyphen-2: NA	Missense_Mutation	SNP	diploid	5	7867058	7867058	C	G	5:g.7867058C>G	ENST00000264669.5:c.1139G>C	0.25		546
Stomach Adenocarcinoma (TCGA, PanCancer Atlas)	TCGA-BR-6566-01	Stomach Adenocarcinoma	G610E	OncoKB: NA;CIViC: NA;MyCancerGenome: not present;CancerHotspot: no;3DHotspot: no	MutationAssessor: impact: high, score: 3.6;SIFT: impact: deleterious, score: 0;Polyphen-2: impact: probably_damaging, score: 1	Missense_Mutation	SNP	diploid	5	7861317	7861317	C	T	5:g.7861317C>T	ENST00000264669.5:c.1829G>A	0.07		852
Pancreatic Adenocarcinoma (TCGA, PanCancer Atlas)	TCGA-IB-7651-01	Pancreatic Adenocarcinoma	R40C	OncoKB: NA;CIViC: NA;MyCancerGenome: not present;CancerHotspot: no;3DHotspot: no	MutationAssessor: impact: neutral, score: 0;SIFT: NA;Polyphen-2: NA	Missense_Mutation	SNP	diploid	5	7868079	7868079	G	A	5:g.7868079G>A	ENST00000264669.5:c.118C>T	0.09		14306
Stomach Adenocarcinoma (TCGA, PanCancer Atlas)	TCGA-BR-6566-01	Stomach Adenocarcinoma	R40C	OncoKB: NA;CIViC: NA;MyCancerGenome: not present;CancerHotspot: no;3DHotspot: no	MutationAssessor: impact: neutral, score: 0;SIFT: NA;Polyphen-2: NA	Missense_Mutation	SNP	diploid	5	7868079	7868079	G	A	5:g.7868079G>A	ENST00000264669.5:c.118C>T	0.2		852
Stomach Adenocarcinoma (TCGA, PanCancer Atlas)	TCGA-BR-A4QL-01	Stomach Adenocarcinoma	I153M	OncoKB: NA;CIViC: NA;MyCancerGenome: not present;CancerHotspot: no;3DHotspot: no	MutationAssessor: impact: medium, score: 2.015;SIFT: NA;Polyphen-2: NA	Missense_Mutation	SNP	diploid	5	7867738	7867738	T	C	5:g.7867738T>C	ENST00000264669.5:c.459A>G	0.4		1705
Lung Adenocarcinoma (TCGA, PanCancer Atlas)	TCGA-05-5423-01	Lung Adenocarcinoma	P405R	OncoKB: NA;CIViC: NA;MyCancerGenome: not present;CancerHotspot: no;3DHotspot: no	MutationAssessor: impact: medium, score: 2.75;SIFT: NA;Polyphen-2: NA	Missense_Mutation	SNP	gain	5	7866983	7866983	G	C	5:g.7866983G>C	ENST00000264669.5:c.1214C>G	0.25		140
Lung Adenocarcinoma (TCGA, PanCancer Atlas)	TCGA-49-4488-01	Lung Adenocarcinoma	S456L	OncoKB: NA;CIViC: NA;MyCancerGenome: not present;CancerHotspot: no;3DHotspot: no	MutationAssessor: impact: medium, score: 2.095;SIFT: NA;Polyphen-2: NA	Missense_Mutation	SNP	amp	5	7866830	7866830	G	A	5:g.7866830G>A	ENST00000264669.5:c.1367C>T	0.07		270
Lung Adenocarcinoma (TCGA, PanCancer Atlas)	TCGA-55-7727-01	Lung Adenocarcinoma	F521L	OncoKB: NA;CIViC: NA;MyCancerGenome: not present;CancerHotspot: no;3DHotspot: no	MutationAssessor: impact: medium, score: 2.72;SIFT: impact: deleterious, score: 0.03;Polyphen-2: impact: probably_damaging, score: 0.997	Missense_Mutation	SNP	gain	5	7863072	7863072	A	T	5:g.7863072A>T	ENST00000264669.5:c.1563T>A	0.06		220
Bladder Urothelial Carcinoma (TCGA, PanCancer Atlas)	TCGA-H4-A2HQ-01	Bladder Urothelial Carcinoma	Q308E	OncoKB: NA;CIViC: NA;MyCancerGenome: not present;CancerHotspot: no;3DHotspot: no	MutationAssessor: impact: medium, score: 2.43;SIFT: NA;Polyphen-2: NA	Missense_Mutation	SNP	gain	5	7867275	7867275	G	C	5:g.7867275G>C	ENST00000264669.5:c.922C>G	0.11		426
Kidney Renal Clear Cell Carcinoma (TCGA, PanCancer Atlas)	TCGA-B0-5402-01	Renal Clear Cell Carcinoma	G70E	OncoKB: NA;CIViC: NA;MyCancerGenome: not present;CancerHotspot: no;3DHotspot: no	MutationAssessor: impact: low, score: 1.82;SIFT: NA;Polyphen-2: NA	Missense_Mutation	SNP	diploid	5	7867988	7867988	C	T	5:g.7867988C>T	ENST00000264669.5:c.209G>A	0.2		52
Lung Squamous Cell Carcinoma (TCGA, PanCancer Atlas)	TCGA-66-2759-01	Lung Squamous Cell Carcinoma	L45S	OncoKB: NA;CIViC: NA;MyCancerGenome: not present;CancerHotspot: no;3DHotspot: no	MutationAssessor: impact: neutral, score: 0;SIFT: NA;Polyphen-2: NA	Missense_Mutation	SNP	gain	5	7868063	7868063	A	G	5:g.7868063A>G	ENST00000264669.5:c.134T>C	0.13		383
Lung Squamous Cell Carcinoma (TCGA, PanCancer Atlas)	TCGA-66-2766-01	Lung Squamous Cell Carcinoma	E268K	OncoKB: NA;CIViC: NA;MyCancerGenome: not present;CancerHotspot: no;3DHotspot: no	MutationAssessor: impact: medium, score: 2.11;SIFT: NA;Polyphen-2: NA	Missense_Mutation	SNP	gain	5	7867395	7867395	C	T	5:g.7867395C>T	ENST00000264669.5:c.802G>A	0.12		330
Lung Squamous Cell Carcinoma (TCGA, PanCancer Atlas)	TCGA-66-2773-01	Lung Squamous Cell Carcinoma	R380K	OncoKB: NA;CIViC: NA;MyCancerGenome: not present;CancerHotspot: no;3DHotspot: no	MutationAssessor: impact: low, score: 1.8;SIFT: NA;Polyphen-2: NA	Missense_Mutation	SNP	gain	5	7867058	7867058	C	T	5:g.7867058C>T	ENST00000264669.5:c.1139G>A	0.11		507
Lung Squamous Cell Carcinoma (TCGA, PanCancer Atlas)	TCGA-66-2787-01	Lung Squamous Cell Carcinoma	R105I	OncoKB: NA;CIViC: NA;MyCancerGenome: not present;CancerHotspot: no;3DHotspot: no	MutationAssessor: impact: low, score: 1.905;SIFT: NA;Polyphen-2: NA	Missense_Mutation	SNP	gain	5	7867883	7867883	C	A	5:g.7867883C>A	ENST00000264669.5:c.314G>T	0.29		539
Lung Adenocarcinoma (TCGA, PanCancer Atlas)	TCGA-44-7661-01	Lung Adenocarcinoma	P52S	OncoKB: NA;CIViC: NA;MyCancerGenome: not present;CancerHotspot: no;3DHotspot: no	MutationAssessor: impact: low, score: 1.485;SIFT: NA;Polyphen-2: NA	Missense_Mutation	SNP	diploid	5	7868043	7868043	G	A	5:g.7868043G>A	ENST00000264669.5:c.154C>T	0.2		276
Breast Invasive Carcinoma (TCGA, PanCancer Atlas)	TCGA-AN-A0XV-01	Breast Invasive Ductal Carcinoma	A184T	OncoKB: NA;CIViC: NA;MyCancerGenome: not present;CancerHotspot: no;3DHotspot: no	MutationAssessor: impact: medium, score: 1.965;SIFT: NA;Polyphen-2: NA	Missense_Mutation	SNP	diploid	5	7867647	7867647	C	T	5:g.7867647C>T	ENST00000264669.5:c.550G>A	0.13		32
Cervical Squamous Cell Carcinoma (TCGA, PanCancer Atlas)	TCGA-FU-A3HZ-01	Cervical Squamous Cell Carcinoma	A184T	OncoKB: NA;CIViC: NA;MyCancerGenome: not present;CancerHotspot: no;3DHotspot: no	MutationAssessor: impact: medium, score: 1.965;SIFT: NA;Polyphen-2: NA	Missense_Mutation	SNP	diploid	5	7867647	7867647	C	T	5:g.7867647C>T	ENST00000264669.5:c.550G>A	0.2		1890
Thyroid Carcinoma (TCGA, PanCancer Atlas)	TCGA-EL-A3CR-01	Papillary Thyroid Cancer	H58Y	OncoKB: NA;CIViC: NA;MyCancerGenome: not present;CancerHotspot: no;3DHotspot: no	MutationAssessor: impact: low, score: 1.735;SIFT: NA;Polyphen-2: NA	Missense_Mutation	SNP	diploid	5	7868025	7868025	G	A	5:g.7868025G>A	ENST00000264669.5:c.172C>T	0.19		28
Breast Invasive Carcinoma (TCGA, PanCancer Atlas)	TCGA-A2-A0CX-01	Breast Invasive Ductal Carcinoma	E214*	OncoKB: NA;CIViC: NA;MyCancerGenome: not present;CancerHotspot: no;3DHotspot: no	MutationAssessor: NA;SIFT: NA;Polyphen-2: NA	Nonsense_Mutation	SNP	gain	5	7867557	7867557	C	A	5:g.7867557C>A	ENST00000264669.5:c.640G>T	0.25		250
Breast Invasive Carcinoma (TCGA, PanCancer Atlas)	TCGA-AN-A0AR-01	Breast Invasive Ductal Carcinoma	E114V	OncoKB: NA;CIViC: NA;MyCancerGenome: not present;CancerHotspot: no;3DHotspot: no	MutationAssessor: impact: medium, score: 2.14;SIFT: NA;Polyphen-2: NA	Missense_Mutation	SNP	amp	5	7867856	7867856	T	A	5:g.7867856T>A	ENST00000264669.5:c.341A>T	0.51		111
Uterine Corpus Endometrial Carcinoma (TCGA, PanCancer Atlas)	TCGA-AX-A1CE-01	Uterine Endometrioid Carcinoma	E114V	OncoKB: NA;CIViC: NA;MyCancerGenome: not present;CancerHotspot: no;3DHotspot: no	MutationAssessor: impact: medium, score: 2.14;SIFT: NA;Polyphen-2: NA	Missense_Mutation	SNP	diploid	5	7867856	7867856	T	A	5:g.7867856T>A	ENST00000264669.5:c.341A>T	0.24		11440
Colorectal Adenocarcinoma (TCGA, PanCancer Atlas)	TCGA-AA-3977-01	Colon Adenocarcinoma	Q399H	OncoKB: NA;CIViC: NA;MyCancerGenome: not present;CancerHotspot: no;3DHotspot: no	MutationAssessor: impact: low, score: 1.76;SIFT: NA;Polyphen-2: NA	Missense_Mutation	SNP	diploid	5	7867000	7867000	T	G	5:g.7867000T>G	ENST00000264669.5:c.1197A>C	0.3		3450
Colorectal Adenocarcinoma (TCGA, PanCancer Atlas)	TCGA-AA-3984-01	Colon Adenocarcinoma	K589T	OncoKB: NA;CIViC: NA;MyCancerGenome: not present;CancerHotspot: no;3DHotspot: no	MutationAssessor: impact: medium, score: 1.98;SIFT: impact: deleterious, score: 0.04;Polyphen-2: impact: benign, score: 0.01	Missense_Mutation	SNP	diploid	5	7861699	7861699	T	G	5:g.7861699T>G	ENST00000264669.5:c.1766A>C	0.27		5116
Colorectal Adenocarcinoma (TCGA, PanCancer Atlas)	TCGA-AA-A01T-01	Colon Adenocarcinoma	H273Q	OncoKB: NA;CIViC: NA;MyCancerGenome: not present;CancerHotspot: no;3DHotspot: no	MutationAssessor: impact: medium, score: 1.95;SIFT: NA;Polyphen-2: NA	Missense_Mutation	SNP	shallowdel	5	7867378	7867378	G	C	5:g.7867378G>C	ENST00000264669.5:c.819C>G	0.42		90
Colorectal Adenocarcinoma (TCGA, PanCancer Atlas)	TCGA-AG-3892-01	Rectal Adenocarcinoma	S456*	OncoKB: NA;CIViC: NA;MyCancerGenome: not present;CancerHotspot: no;3DHotspot: no	MutationAssessor: NA;SIFT: NA;Polyphen-2: NA	Nonsense_Mutation	SNP	diploid	5	7866830	7866830	G	T	5:g.7866830G>T	ENST00000264669.5:c.1367C>A	0.11		2496
Uterine Corpus Endometrial Carcinoma (TCGA, PanCancer Atlas)	TCGA-A5-A2K5-01	Uterine Endometrioid Carcinoma	S456*	OncoKB: NA;CIViC: NA;MyCancerGenome: not present;CancerHotspot: no;3DHotspot: no	MutationAssessor: NA;SIFT: NA;Polyphen-2: NA	Nonsense_Mutation	SNP	diploid	5	7866830	7866830	G	T	5:g.7866830G>T	ENST00000264669.5:c.1367C>A	0.21		8509
Colorectal Adenocarcinoma (TCGA, PanCancer Atlas)	TCGA-AG-A002-01	Rectal Adenocarcinoma	S409F	OncoKB: NA;CIViC: NA;MyCancerGenome: not present;CancerHotspot: no;3DHotspot: no	MutationAssessor: impact: medium, score: 2.34;SIFT: NA;Polyphen-2: NA	Missense_Mutation	SNP	diploid	5	7866971	7866971	G	A	5:g.7866971G>A	ENST00000264669.5:c.1226C>T	0.42		11431
Colorectal Adenocarcinoma (TCGA, PanCancer Atlas)	TCGA-AG-A002-01	Rectal Adenocarcinoma	K294T	OncoKB: NA;CIViC: NA;MyCancerGenome: not present;CancerHotspot: no;3DHotspot: no	MutationAssessor: impact: low, score: 1.15;SIFT: NA;Polyphen-2: NA	Missense_Mutation	SNP	diploid	5	7867316	7867316	T	G	5:g.7867316T>G	ENST00000264669.5:c.881A>C	0.41		11431
Bladder Urothelial Carcinoma (TCGA, PanCancer Atlas)	TCGA-DK-AA6U-01	Bladder Urothelial Carcinoma	E169Q	OncoKB: NA;CIViC: NA;MyCancerGenome: not present;CancerHotspot: no;3DHotspot: no	MutationAssessor: impact: low, score: 1.245;SIFT: NA;Polyphen-2: NA	Missense_Mutation	SNP	gain	5	7867692	7867692	C	G	5:g.7867692C>G	ENST00000264669.5:c.505G>C	0.21		414
Stomach Adenocarcinoma (TCGA, PanCancer Atlas)	TCGA-CD-5801-01	Stomach Adenocarcinoma	K38R	OncoKB: NA;CIViC: NA;MyCancerGenome: not present;CancerHotspot: no;3DHotspot: no	MutationAssessor: impact: low, score: 0.805;SIFT: NA;Polyphen-2: NA	Missense_Mutation	SNP	gain	5	7868084	7868084	T	C	5:g.7868084T>C	ENST00000264669.5:c.113A>G	0.03		388
Kidney Renal Papillary Cell Carcinoma (TCGA, PanCancer Atlas)	TCGA-GL-A59R-01	Papillary Renal Cell Carcinoma	E249G	OncoKB: NA;CIViC: NA;MyCancerGenome: not present;CancerHotspot: no;3DHotspot: no	MutationAssessor: impact: medium, score: 2.14;SIFT: NA;Polyphen-2: NA	Missense_Mutation	SNP	diploid	5	7867451	7867451	T	C	5:g.7867451T>C	ENST00000264669.5:c.746A>G	0.31		86
Skin Cutaneous Melanoma (TCGA, PanCancer Atlas)	TCGA-FR-A69P-06	Cutaneous Melanoma	A302V	OncoKB: NA;CIViC: NA;MyCancerGenome: not present;CancerHotspot: no;3DHotspot: no	MutationAssessor: impact: medium, score: 2.965;SIFT: NA;Polyphen-2: NA	Missense_Mutation	SNP	shallowdel	5	7867292	7867292	G	A	5:g.7867292G>A	ENST00000264669.5:c.905C>T	0.82		185
Skin Cutaneous Melanoma (TCGA, PanCancer Atlas)	TCGA-FS-A1Z3-06	Cutaneous Melanoma	C42Y	OncoKB: NA;CIViC: NA;MyCancerGenome: not present;CancerHotspot: no;3DHotspot: no	MutationAssessor: impact: low, score: 1.59;SIFT: NA;Polyphen-2: NA	Missense_Mutation	SNP	diploid	5	7868072	7868072	C	T	5:g.7868072C>T	ENST00000264669.5:c.125G>A	0.36		861
Colorectal Adenocarcinoma (TCGA, PanCancer Atlas)	TCGA-EI-6917-01	Rectal Adenocarcinoma	R216C	OncoKB: NA;CIViC: NA;MyCancerGenome: not present;CancerHotspot: no;3DHotspot: no	MutationAssessor: impact: neutral, score: 0;SIFT: NA;Polyphen-2: NA	Missense_Mutation	SNP	diploid	5	7867551	7867551	G	A	5:g.7867551G>A	ENST00000264669.5:c.646C>T	0.22		4930
Colorectal Adenocarcinoma (TCGA, PanCancer Atlas)	TCGA-CA-6717-01	Mucinous Adenocarcinoma of the Colon and Rectum	R216C	OncoKB: NA;CIViC: NA;MyCancerGenome: not present;CancerHotspot: no;3DHotspot: no	MutationAssessor: impact: neutral, score: 0;SIFT: NA;Polyphen-2: NA	Missense_Mutation	SNP	diploid	5	7867551	7867551	G	A	5:g.7867551G>A	ENST00000264669.5:c.646C>T	0.08		9586
Uterine Corpus Endometrial Carcinoma (TCGA, PanCancer Atlas)	TCGA-E6-A1LX-01	Uterine Endometrioid Carcinoma	R216C	OncoKB: NA;CIViC: NA;MyCancerGenome: not present;CancerHotspot: no;3DHotspot: no	MutationAssessor: impact: neutral, score: 0;SIFT: NA;Polyphen-2: NA	Missense_Mutation	SNP	diploid	5	7867551	7867551	G	A	5:g.7867551G>A	ENST00000264669.5:c.646C>T	0.19		12691
Colorectal Adenocarcinoma (TCGA, PanCancer Atlas)	TCGA-F5-6814-01	Rectal Adenocarcinoma	L384I	OncoKB: NA;CIViC: NA;MyCancerGenome: not present;CancerHotspot: no;3DHotspot: no	MutationAssessor: impact: medium, score: 2.995;SIFT: NA;Polyphen-2: NA	Missense_Mutation	SNP	gain	5	7867047	7867047	G	T	5:g.7867047G>T	ENST00000264669.5:c.1150C>A	0.38		9454
Colorectal Adenocarcinoma (TCGA, PanCancer Atlas)	TCGA-AA-3492-01	Colon Adenocarcinoma	P524Q	OncoKB: NA;CIViC: NA;MyCancerGenome: not present;CancerHotspot: no;3DHotspot: no	MutationAssessor: impact: medium, score: 2.505;SIFT: impact: deleterious, score: 0.01;Polyphen-2: impact: probably_damaging, score: 0.978	Missense_Mutation	SNP	diploid	5	7863064	7863064	G	T	5:g.7863064G>T	ENST00000264669.5:c.1571C>A	0.42		2014
Colorectal Adenocarcinoma (TCGA, PanCancer Atlas)	TCGA-AD-6889-01	Colon Adenocarcinoma	P387Tfs*44	OncoKB: NA;CIViC: NA;MyCancerGenome: not present;CancerHotspot: no;3DHotspot: no	MutationAssessor: NA;SIFT: NA;Polyphen-2: NA	Frame_Shift_Ins	INS	diploid	5	7867038	7867039	-	T	5:g.7867038_7867039insT	ENST00000264669.5:c.1158dup	0.3		1703
Colorectal Adenocarcinoma (TCGA, PanCancer Atlas)	TCGA-AZ-4315-01	Colon Adenocarcinoma	E612*	OncoKB: NA;CIViC: NA;MyCancerGenome: not present;CancerHotspot: no;3DHotspot: no	MutationAssessor: NA;SIFT: NA;Polyphen-2: NA	Nonsense_Mutation	SNP	diploid	5	7861312	7861312	C	A	5:g.7861312C>A	ENST00000264669.5:c.1834G>T	0.35		6315
Colorectal Adenocarcinoma (TCGA, PanCancer Atlas)	TCGA-CA-5254-01	Colon Adenocarcinoma	R136G	OncoKB: NA;CIViC: NA;MyCancerGenome: not present;CancerHotspot: no;3DHotspot: no	MutationAssessor: impact: medium, score: 2.215;SIFT: NA;Polyphen-2: NA	Missense_Mutation	SNP	gain	5	7867791	7867791	G	C	5:g.7867791G>C	ENST00000264669.5:c.406C>G	0.13		181
Colorectal Adenocarcinoma (TCGA, PanCancer Atlas)	TCGA-G4-6309-01	Colon Adenocarcinoma	D191V	OncoKB: NA;CIViC: NA;MyCancerGenome: not present;CancerHotspot: no;3DHotspot: no	MutationAssessor: impact: medium, score: 2.195;SIFT: NA;Polyphen-2: NA	Missense_Mutation	SNP	diploid	5	7867625	7867625	T	A	5:g.7867625T>A	ENST00000264669.5:c.572A>T	0.29		814
Ovarian Serous Cystadenocarcinoma (TCGA, PanCancer Atlas)	TCGA-29-1695-01	Serous Ovarian Cancer	P192Kfs*6	OncoKB: NA;CIViC: NA;MyCancerGenome: not present;CancerHotspot: no;3DHotspot: no	MutationAssessor: NA;SIFT: NA;Polyphen-2: NA	Frame_Shift_Del	DEL	gain	5	7867620	7867623	GAGG	-	5:g.7867620_7867623del	ENST00000264669.5:c.574_577del	0.56		55
Uterine Corpus Endometrial Carcinoma (TCGA, PanCancer Atlas)	TCGA-B5-A3FA-01	Uterine Endometrioid Carcinoma	R136Q	OncoKB: NA;CIViC: NA;MyCancerGenome: not present;CancerHotspot: no;3DHotspot: no	MutationAssessor: impact: medium, score: 2.215;SIFT: NA;Polyphen-2: NA	Missense_Mutation	SNP	diploid	5	7867790	7867790	C	T	5:g.7867790C>T	ENST00000264669.5:c.407G>A	0.47		9652
Stomach Adenocarcinoma (TCGA, PanCancer Atlas)	TCGA-HU-A4GX-01	Diffuse Type Stomach Adenocarcinoma	S224Vfs*2	OncoKB: NA;CIViC: NA;MyCancerGenome: not present;CancerHotspot: no;3DHotspot: no	MutationAssessor: NA;SIFT: NA;Polyphen-2: NA	Frame_Shift_Del	DEL	diploid	5	7867527	7867527	T	-	5:g.7867527del	ENST00000264669.5:c.670del	0.13		1159
Head and Neck Squamous Cell Carcinoma (TCGA, PanCancer Atlas)	TCGA-BA-4074-01	Head and Neck Squamous Cell Carcinoma	F251Y	OncoKB: NA;CIViC: NA;MyCancerGenome: not present;CancerHotspot: no;3DHotspot: no	MutationAssessor: impact: medium, score: 2.08;SIFT: NA;Polyphen-2: NA	Missense_Mutation	SNP	amp	5	7867445	7867445	A	T	5:g.7867445A>T	ENST00000264669.5:c.752T>A	0.12		128
Head and Neck Squamous Cell Carcinoma (TCGA, PanCancer Atlas)	TCGA-CR-7368-01	Head and Neck Squamous Cell Carcinoma	E246K	OncoKB: NA;CIViC: NA;MyCancerGenome: not present;CancerHotspot: no;3DHotspot: no	MutationAssessor: impact: low, score: 1.32;SIFT: NA;Polyphen-2: NA	Missense_Mutation	SNP	gain	5	7867461	7867461	C	T	5:g.7867461C>T	ENST00000264669.5:c.736G>A	0.07		190
Head and Neck Squamous Cell Carcinoma (TCGA, PanCancer Atlas)	TCGA-CR-7368-01	Head and Neck Squamous Cell Carcinoma	E167Q	OncoKB: NA;CIViC: NA;MyCancerGenome: not present;CancerHotspot: no;3DHotspot: no	MutationAssessor: impact: medium, score: 2.165;SIFT: NA;Polyphen-2: NA	Missense_Mutation	SNP	gain	5	7867698	7867698	C	G	5:g.7867698C>G	ENST00000264669.5:c.499G>C	0.07		190
Head and Neck Squamous Cell Carcinoma (TCGA, PanCancer Atlas)	TCGA-CR-7370-01	Head and Neck Squamous Cell Carcinoma	G232D	OncoKB: NA;CIViC: NA;MyCancerGenome: not present;CancerHotspot: no;3DHotspot: no	MutationAssessor: impact: low, score: 1.21;SIFT: NA;Polyphen-2: NA	Missense_Mutation	SNP	diploid	5	7867502	7867502	C	T	5:g.7867502C>T	ENST00000264669.5:c.695G>A	0.21		468
Head and Neck Squamous Cell Carcinoma (TCGA, PanCancer Atlas)	TCGA-CV-7099-01	Head and Neck Squamous Cell Carcinoma	H59D	OncoKB: NA;CIViC: NA;MyCancerGenome: not present;CancerHotspot: no;3DHotspot: no	MutationAssessor: impact: medium, score: 2.11;SIFT: NA;Polyphen-2: NA	Missense_Mutation	SNP	diploid	5	7868022	7868022	G	C	5:g.7868022G>C	ENST00000264669.5:c.175C>G	0.29		265
Lung Squamous Cell Carcinoma (TCGA, PanCancer Atlas)	TCGA-33-AAS8-01	Lung Squamous Cell Carcinoma	D486N	OncoKB: NA;CIViC: NA;MyCancerGenome: not present;CancerHotspot: no;3DHotspot: no	MutationAssessor: impact: medium, score: 2.09;SIFT: NA;Polyphen-2: NA	Missense_Mutation	SNP	gain	5	7866079	7866079	C	T	5:g.7866079C>T	ENST00000264669.5:c.1456G>A	0.24		212
Lung Squamous Cell Carcinoma (TCGA, PanCancer Atlas)	TCGA-85-8287-01	Lung Squamous Cell Carcinoma	M122I	OncoKB: NA;CIViC: NA;MyCancerGenome: not present;CancerHotspot: no;3DHotspot: no	MutationAssessor: impact: low, score: 1.1;SIFT: NA;Polyphen-2: NA	Missense_Mutation	SNP	gain	5	7867831	7867831	C	T	5:g.7867831C>T	ENST00000264669.5:c.366G>A	0.14		239
Lung Squamous Cell Carcinoma (TCGA, PanCancer Atlas)	TCGA-85-8287-01	Lung Squamous Cell Carcinoma	E98D	OncoKB: NA;CIViC: NA;MyCancerGenome: not present;CancerHotspot: no;3DHotspot: no	MutationAssessor: impact: neutral, score: -1.275;SIFT: NA;Polyphen-2: NA	Missense_Mutation	SNP	gain	5	7867903	7867903	C	G	5:g.7867903C>G	ENST00000264669.5:c.294G>C	0.13		239
Lung Adenocarcinoma (TCGA, PanCancer Atlas)	TCGA-93-8067-01	Lung Adenocarcinoma	N27Kfs*2	OncoKB: NA;CIViC: NA;MyCancerGenome: not present;CancerHotspot: no;3DHotspot: no	MutationAssessor: NA;SIFT: NA;Polyphen-2: NA	Frame_Shift_Ins	INS	gain	5	7868116	7868117	-	T	5:g.7868116_7868117insT	ENST00000264669.5:c.80dup	0.11		451
Lung Adenocarcinoma (TCGA, PanCancer Atlas)	TCGA-97-A4M1-01	Lung Adenocarcinoma	S231L	OncoKB: NA;CIViC: NA;MyCancerGenome: not present;CancerHotspot: no;3DHotspot: no	MutationAssessor: impact: low, score: 0.895;SIFT: NA;Polyphen-2: NA	Missense_Mutation	SNP	amp	5	7867505	7867505	G	A	5:g.7867505G>A	ENST00000264669.5:c.692C>T	0.05		39
Bladder Urothelial Carcinoma (TCGA, PanCancer Atlas)	TCGA-E7-A7XN-01	Bladder Urothelial Carcinoma	E272K	OncoKB: NA;CIViC: NA;MyCancerGenome: not present;CancerHotspot: no;3DHotspot: no	MutationAssessor: impact: neutral, score: -0.55;SIFT: NA;Polyphen-2: NA	Missense_Mutation	SNP	diploid	5	7867383	7867383	C	T	5:g.7867383C>T	ENST00000264669.5:c.814G>A	0.16		861
Stomach Adenocarcinoma (TCGA, PanCancer Atlas)	TCGA-VQ-A8P2-01	Mucinous Stomach Adenocarcinoma	Q476*	OncoKB: NA;CIViC: NA;MyCancerGenome: not present;CancerHotspot: no;3DHotspot: no	MutationAssessor: NA;SIFT: NA;Polyphen-2: NA	Nonsense_Mutation	SNP	diploid	5	7866771	7866771	G	A	5:g.7866771G>A	ENST00000264669.5:c.1426C>T	0.26		6366
Stomach Adenocarcinoma (TCGA, PanCancer Atlas)	TCGA-BR-7851-01	Intestinal Type Stomach Adenocarcinoma	T352Yfs*18	OncoKB: NA;CIViC: NA;MyCancerGenome: not present;CancerHotspot: no;3DHotspot: no	MutationAssessor: NA;SIFT: NA;Polyphen-2: NA	Frame_Shift_Ins	INS	diploid	5	7867143	7867144	-	A	5:g.7867143_7867144insA	ENST00000264669.5:c.1053dup	0.11		1309
Uterine Carcinosarcoma (TCGA, PanCancer Atlas)	TCGA-N8-A4PP-01	Uterine Carcinosarcoma/Uterine Malignant Mixed Mullerian Tumor	L528V	OncoKB: NA;CIViC: NA;MyCancerGenome: not present;CancerHotspot: no;3DHotspot: no	MutationAssessor: impact: low, score: 1.935;SIFT: impact: tolerated, score: 0.07;Polyphen-2: impact: benign, score: 0.123	Missense_Mutation	SNP	gain	5	7863053	7863053	G	C	5:g.7863053G>C	ENST00000264669.5:c.1582C>G	0.29		88
Head and Neck Squamous Cell Carcinoma (TCGA, PanCancer Atlas)	TCGA-UF-A71E-01	Head and Neck Squamous Cell Carcinoma	P556A	OncoKB: NA;CIViC: NA;MyCancerGenome: not present;CancerHotspot: no;3DHotspot: no	MutationAssessor: impact: low, score: 1.1;SIFT: impact: deleterious, score: 0.03;Polyphen-2: impact: benign, score: 0.009	Missense_Mutation	SNP	shallowdel	5	7862969	7862969	G	C	5:g.7862969G>C	ENST00000264669.5:c.1666C>G	0.06		134
Head and Neck Squamous Cell Carcinoma (TCGA, PanCancer Atlas)	TCGA-CQ-7071-01	Head and Neck Squamous Cell Carcinoma	A427S	OncoKB: NA;CIViC: NA;MyCancerGenome: not present;CancerHotspot: no;3DHotspot: no	MutationAssessor: impact: low, score: 1.455;SIFT: NA;Polyphen-2: NA	Missense_Mutation	SNP	diploid	5	7866918	7866918	C	A	5:g.7866918C>A	ENST00000264669.5:c.1279G>T	0.31		421
Head and Neck Squamous Cell Carcinoma (TCGA, PanCancer Atlas)	TCGA-CQ-7071-01	Head and Neck Squamous Cell Carcinoma	E401Q	OncoKB: NA;CIViC: NA;MyCancerGenome: not present;CancerHotspot: no;3DHotspot: no	MutationAssessor: impact: medium, score: 2.78;SIFT: NA;Polyphen-2: NA	Missense_Mutation	SNP	diploid	5	7866996	7866996	C	G	5:g.7866996C>G	ENST00000264669.5:c.1201G>C	0.26		421
Head and Neck Squamous Cell Carcinoma (TCGA, PanCancer Atlas)	TCGA-HD-8635-01	Head and Neck Squamous Cell Carcinoma	C602R	OncoKB: NA;CIViC: NA;MyCancerGenome: not present;CancerHotspot: no;3DHotspot: no	MutationAssessor: impact: medium, score: 3.36;SIFT: impact: deleterious, score: 0;Polyphen-2: impact: possibly_damaging, score: 0.899	Missense_Mutation	SNP	gain	5	7861342	7861342	A	G	5:g.7861342A>G	ENST00000264669.5:c.1804T>C	0.18		179
Head and Neck Squamous Cell Carcinoma (TCGA, PanCancer Atlas)	TCGA-P3-A5QF-01	Head and Neck Squamous Cell Carcinoma	D15N	OncoKB: NA;CIViC: NA;MyCancerGenome: not present;CancerHotspot: no;3DHotspot: no	MutationAssessor: impact: low, score: 1.665;SIFT: NA;Polyphen-2: NA	Missense_Mutation	SNP	diploid	5	7868154	7868154	C	T	5:g.7868154C>T	ENST00000264669.5:c.43G>A	0.43		328
Head and Neck Squamous Cell Carcinoma (TCGA, PanCancer Atlas)	TCGA-QK-A6VB-01	Head and Neck Squamous Cell Carcinoma	A181V	OncoKB: NA;CIViC: NA;MyCancerGenome: not present;CancerHotspot: no;3DHotspot: no	MutationAssessor: impact: low, score: 1.62;SIFT: NA;Polyphen-2: NA	Missense_Mutation	SNP	gain	5	7867655	7867655	G	A	5:g.7867655G>A	ENST00000264669.5:c.542C>T	0.1		420
Sarcoma (TCGA, PanCancer Atlas)	TCGA-QQ-A8VF-01	Leiomyosarcoma	R48Q	OncoKB: NA;CIViC: NA;MyCancerGenome: not present;CancerHotspot: no;3DHotspot: no	MutationAssessor: impact: neutral, score: -0.55;SIFT: NA;Polyphen-2: NA	Missense_Mutation	SNP	gain	5	7868054	7868054	C	T	5:g.7868054C>T	ENST00000264669.5:c.143G>A	0.14		747
Liver Hepatocellular Carcinoma (TCGA, PanCancer Atlas)	TCGA-BW-A5NO-01	Hepatocellular Carcinoma	K269I	OncoKB: NA;CIViC: NA;MyCancerGenome: not present;CancerHotspot: no;3DHotspot: no	MutationAssessor: impact: medium, score: 2.08;SIFT: NA;Polyphen-2: NA	Missense_Mutation	SNP	diploid	5	7867391	7867391	T	A	5:g.7867391T>A	ENST00000264669.5:c.806A>T	0.13		110
Liver Hepatocellular Carcinoma (TCGA, PanCancer Atlas)	TCGA-4R-AA8I-01	Hepatocellular Carcinoma	Q264R	OncoKB: NA;CIViC: NA;MyCancerGenome: not present;CancerHotspot: no;3DHotspot: no	MutationAssessor: impact: medium, score: 2.215;SIFT: NA;Polyphen-2: NA	Missense_Mutation	SNP	diploid	5	7867406	7867406	T	C	5:g.7867406T>C	ENST00000264669.5:c.791A>G	0.43		1057
Pancreatic Adenocarcinoma (TCGA, PanCancer Atlas)	TCGA-IB-7651-01	Pancreatic Adenocarcinoma	L306I	OncoKB: NA;CIViC: NA;MyCancerGenome: not present;CancerHotspot: no;3DHotspot: no	MutationAssessor: impact: medium, score: 2.995;SIFT: NA;Polyphen-2: NA	Missense_Mutation	SNP	diploid	5	7867281	7867281	G	T	5:g.7867281G>T	ENST00000264669.5:c.916C>A	0.18		14306
Kidney Renal Papillary Cell Carcinoma (TCGA, PanCancer Atlas)	TCGA-5P-A9KC-01	Papillary Renal Cell Carcinoma	T252A	OncoKB: NA;CIViC: NA;MyCancerGenome: not present;CancerHotspot: no;3DHotspot: no	MutationAssessor: impact: low, score: 1.21;SIFT: NA;Polyphen-2: NA	Missense_Mutation	SNP	diploid	5	7867443	7867443	T	C	5:g.7867443T>C	ENST00000264669.5:c.754A>G	0.29		79
Bladder Urothelial Carcinoma (TCGA, PanCancer Atlas)	TCGA-E7-A541-01	Bladder Urothelial Carcinoma	H484Y	OncoKB: NA;CIViC: NA;MyCancerGenome: not present;CancerHotspot: no;3DHotspot: no	MutationAssessor: impact: neutral, score: -0.895;SIFT: NA;Polyphen-2: NA	Missense_Mutation	SNP	gain	5	7866085	7866085	G	A	5:g.7866085G>A	ENST00000264669.5:c.1450C>T	0.31		422
Bladder Urothelial Carcinoma (TCGA, PanCancer Atlas)	TCGA-LT-A5Z6-01	Bladder Urothelial Carcinoma	L488W	OncoKB: NA;CIViC: NA;MyCancerGenome: not present;CancerHotspot: no;3DHotspot: no	MutationAssessor: impact: medium, score: 2.25;SIFT: NA;Polyphen-2: NA	Missense_Mutation	SNP	diploid	5	7866072	7866072	A	C	5:g.7866072A>C	ENST00000264669.5:c.1463T>G	0.37		459
Bladder Urothelial Carcinoma (TCGA, PanCancer Atlas)	TCGA-4Z-AA7N-01	Bladder Urothelial Carcinoma	Q654*	OncoKB: NA;CIViC: NA;MyCancerGenome: not present;CancerHotspot: no;3DHotspot: no	MutationAssessor: NA;SIFT: NA;Polyphen-2: NA	Nonsense_Mutation	SNP	diploid	5	7859577	7859577	G	A	5:g.7859577G>A	ENST00000264669.5:c.1960C>T	0.05		12
Bladder Urothelial Carcinoma (TCGA, PanCancer Atlas)	TCGA-E7-A7XN-01	Bladder Urothelial Carcinoma	R430T	OncoKB: NA;CIViC: NA;MyCancerGenome: not present;CancerHotspot: no;3DHotspot: no	MutationAssessor: impact: medium, score: 2.72;SIFT: NA;Polyphen-2: NA	Missense_Mutation	SNP	diploid	5	7866908	7866908	C	G	5:g.7866908C>G	ENST00000264669.5:c.1289G>C	0.16		861
Bladder Urothelial Carcinoma (TCGA, PanCancer Atlas)	TCGA-E7-A7XN-01	Bladder Urothelial Carcinoma	E376Q	OncoKB: NA;CIViC: NA;MyCancerGenome: not present;CancerHotspot: no;3DHotspot: no	MutationAssessor: impact: low, score: 1.305;SIFT: NA;Polyphen-2: NA	Missense_Mutation	SNP	diploid	5	7867071	7867071	C	G	5:g.7867071C>G	ENST00000264669.5:c.1126G>C	0.22		861
Bladder Urothelial Carcinoma (TCGA, PanCancer Atlas)	TCGA-E7-A7XN-01	Bladder Urothelial Carcinoma	R336T	OncoKB: NA;CIViC: NA;MyCancerGenome: not present;CancerHotspot: no;3DHotspot: no	MutationAssessor: impact: low, score: 1.155;SIFT: NA;Polyphen-2: NA	Missense_Mutation	SNP	diploid	5	7867190	7867190	C	G	5:g.7867190C>G	ENST00000264669.5:c.1007G>C	0.18		861
Bladder Urothelial Carcinoma (TCGA, PanCancer Atlas)	TCGA-XF-AAMG-01	Bladder Urothelial Carcinoma	S297R	OncoKB: NA;CIViC: NA;MyCancerGenome: not present;CancerHotspot: no;3DHotspot: no	MutationAssessor: impact: medium, score: 2.965;SIFT: NA;Polyphen-2: NA	Missense_Mutation	SNP	gain	5	7867306	7867306	G	C	5:g.7867306G>C	ENST00000264669.5:c.891C>G	0.15	0.01	893
Bladder Urothelial Carcinoma (TCGA, PanCancer Atlas)	TCGA-ZF-AA4V-01	Bladder Urothelial Carcinoma	R538K	OncoKB: NA;CIViC: NA;MyCancerGenome: not present;CancerHotspot: no;3DHotspot: no	MutationAssessor: impact: neutral, score: -0.95;SIFT: impact: tolerated, score: 1;Polyphen-2: impact: benign, score: 0	Missense_Mutation	SNP	gain	5	7863022	7863022	C	T	5:g.7863022C>T	ENST00000264669.5:c.1613G>A	0.44		581
Head and Neck Squamous Cell Carcinoma (TCGA, PanCancer Atlas)	TCGA-BA-6870-01	Head and Neck Squamous Cell Carcinoma	X629_splice	OncoKB: NA;CIViC: NA;MyCancerGenome: not present;CancerHotspot: no;3DHotspot: no	MutationAssessor: impact: , score: undefined;SIFT: NA;Polyphen-2: NA	Splice_Site	SNP	gain	5	7859654	7859654	T	C	5:g.7859654T>C	ENST00000264669.5:c.1885-2A>G	0.25		83
Skin Cutaneous Melanoma (TCGA, PanCancer Atlas)	TCGA-EE-A3AG-06	Cutaneous Melanoma	R590M	OncoKB: NA;CIViC: NA;MyCancerGenome: not present;CancerHotspot: no;3DHotspot: no	MutationAssessor: impact: high, score: 3.825;SIFT: impact: deleterious, score: 0;Polyphen-2: impact: probably_damaging, score: 0.999	Missense_Mutation	SNP	diploid	5	7861696	7861696	C	A	5:g.7861696C>A	ENST00000264669.5:c.1769G>T	0.18		1956
Skin Cutaneous Melanoma (TCGA, PanCancer Atlas)	TCGA-FS-A1ZP-06	Cutaneous Melanoma	R590M	OncoKB: NA;CIViC: NA;MyCancerGenome: not present;CancerHotspot: no;3DHotspot: no	MutationAssessor: impact: high, score: 3.825;SIFT: impact: deleterious, score: 0;Polyphen-2: impact: probably_damaging, score: 0.999	Missense_Mutation	SNP	diploid	5	7861696	7861696	C	A	5:g.7861696C>A	ENST00000264669.5:c.1769G>T	0.17		1260
Uterine Corpus Endometrial Carcinoma (TCGA, PanCancer Atlas)	TCGA-AX-A1CE-01	Uterine Endometrioid Carcinoma	R590M	OncoKB: NA;CIViC: NA;MyCancerGenome: not present;CancerHotspot: no;3DHotspot: no	MutationAssessor: impact: high, score: 3.825;SIFT: impact: deleterious, score: 0;Polyphen-2: impact: probably_damaging, score: 0.999	Missense_Mutation	SNP	diploid	5	7861696	7861696	C	A	5:g.7861696C>A	ENST00000264669.5:c.1769G>T	0.41		11440
Cervical Squamous Cell Carcinoma (TCGA, PanCancer Atlas)	TCGA-JW-A5VL-01	Cervical Squamous Cell Carcinoma	S454L	OncoKB: NA;CIViC: NA;MyCancerGenome: not present;CancerHotspot: no;3DHotspot: no	MutationAssessor: impact: medium, score: 2.42;SIFT: NA;Polyphen-2: NA	Missense_Mutation	SNP	diploid	5	7866836	7866836	G	A	5:g.7866836G>A	ENST00000264669.5:c.1361C>T	0.44		1868
Sarcoma (TCGA, PanCancer Atlas)	TCGA-DX-A6YT-01	Myxofibrosarcoma	A583D	OncoKB: NA;CIViC: NA;MyCancerGenome: not present;CancerHotspot: no;3DHotspot: no	MutationAssessor: impact: neutral, score: -0.035;SIFT: impact: tolerated, score: 0.35;Polyphen-2: impact: benign, score: 0.019	Missense_Mutation	SNP	diploid	5	7861717	7861717	G	T	5:g.7861717G>T	ENST00000264669.5:c.1748C>A	0.12		573
Skin Cutaneous Melanoma (TCGA, PanCancer Atlas)	TCGA-DA-A1IB-06	Cutaneous Melanoma	M122I	OncoKB: NA;CIViC: NA;MyCancerGenome: not present;CancerHotspot: no;3DHotspot: no	MutationAssessor: impact: low, score: 1.1;SIFT: NA;Polyphen-2: NA	Missense_Mutation	SNP	diploid	5	7867831	7867831	C	A	5:g.7867831C>A	ENST00000264669.5:c.366G>T	0.09		2116
Bladder Urothelial Carcinoma (TCGA, PanCancer Atlas)	TCGA-KQ-A41N-01	Bladder Urothelial Carcinoma	E569*	OncoKB: NA;CIViC: NA;MyCancerGenome: not present;CancerHotspot: no;3DHotspot: no	MutationAssessor: NA;SIFT: NA;Polyphen-2: NA	Nonsense_Mutation	SNP	gain	5	7861760	7861760	C	A	5:g.7861760C>A	ENST00000264669.5:c.1705G>T	0.12		2528
Bladder Urothelial Carcinoma (TCGA, PanCancer Atlas)	TCGA-KQ-A41N-01	Bladder Urothelial Carcinoma	P422Q	OncoKB: NA;CIViC: NA;MyCancerGenome: not present;CancerHotspot: no;3DHotspot: no	MutationAssessor: impact: medium, score: 2.885;SIFT: NA;Polyphen-2: NA	Missense_Mutation	SNP	gain	5	7866932	7866932	G	T	5:g.7866932G>T	ENST00000264669.5:c.1265C>A	0.09		2528
Breast Invasive Carcinoma (TCGA, PanCancer Atlas)	TCGA-BH-A2L8-01	Breast Invasive Lobular Carcinoma	Q654E	OncoKB: NA;CIViC: NA;MyCancerGenome: not present;CancerHotspot: no;3DHotspot: no	MutationAssessor: impact: medium, score: 2.64;SIFT: impact: deleterious, score: 0.02;Polyphen-2: impact: benign, score: 0.115	Missense_Mutation	SNP	gain	5	7859577	7859577	G	C	5:g.7859577G>C	ENST00000264669.5:c.1960C>G	0.07		423
Cervical Squamous Cell Carcinoma (TCGA, PanCancer Atlas)	TCGA-2W-A8YY-01	Cervical Squamous Cell Carcinoma	R600M	OncoKB: NA;CIViC: NA;MyCancerGenome: not present;CancerHotspot: no;3DHotspot: no	MutationAssessor: impact: medium, score: 3.065;SIFT: impact: deleterious, score: 0;Polyphen-2: impact: probably_damaging, score: 0.999	Missense_Mutation	SNP	diploid	5	7861347	7861347	C	A	5:g.7861347C>A	ENST00000264669.5:c.1799G>T	0.29		11307
Cervical Squamous Cell Carcinoma (TCGA, PanCancer Atlas)	TCGA-EA-A410-01	Cervical Squamous Cell Carcinoma	C363Y	OncoKB: NA;CIViC: NA;MyCancerGenome: not present;CancerHotspot: no;3DHotspot: no	MutationAssessor: impact: medium, score: 2.585;SIFT: NA;Polyphen-2: NA	Missense_Mutation	SNP	diploid	5	7867109	7867109	C	T	5:g.7867109C>T	ENST00000264669.5:c.1088G>A	0.4		1466
Cervical Squamous Cell Carcinoma (TCGA, PanCancer Atlas)	TCGA-VS-A8QH-01	Mucinous Carcinoma	K541N	OncoKB: NA;CIViC: NA;MyCancerGenome: not present;CancerHotspot: no;3DHotspot: no	MutationAssessor: impact: medium, score: 2.015;SIFT: impact: tolerated, score: 0.09;Polyphen-2: impact: possibly_damaging, score: 0.717	Missense_Mutation	SNP	shallowdel	5	7863012	7863012	C	G	5:g.7863012C>G	ENST00000264669.5:c.1623G>C	0.31		115
Colorectal Adenocarcinoma (TCGA, PanCancer Atlas)	TCGA-G4-6309-01	Colon Adenocarcinoma	L285Yfs*3	OncoKB: NA;CIViC: NA;MyCancerGenome: not present;CancerHotspot: no;3DHotspot: no	MutationAssessor: NA;SIFT: NA;Polyphen-2: NA	Frame_Shift_Del	DEL	diploid	5	7867344	7867344	G	-	5:g.7867344del	ENST00000264669.5:c.853del	0.12		814
Colorectal Adenocarcinoma (TCGA, PanCancer Atlas)	TCGA-G4-6588-01	Colon Adenocarcinoma	R640G	OncoKB: NA;CIViC: NA;MyCancerGenome: not present;CancerHotspot: no;3DHotspot: no	MutationAssessor: impact: medium, score: 2.62;SIFT: impact: tolerated, score: 0.05;Polyphen-2: impact: benign, score: 0.253	Missense_Mutation	SNP	diploid	5	7859619	7859619	T	C	5:g.7859619T>C	ENST00000264669.5:c.1918A>G	0.32		1965
Glioblastoma Multiforme (TCGA, PanCancer Atlas)	TCGA-28-1750-01	Glioblastoma Multiforme	E141D	OncoKB: NA;CIViC: NA;MyCancerGenome: not present;CancerHotspot: no;3DHotspot: no	MutationAssessor: impact: medium, score: 2.08;SIFT: NA;Polyphen-2: NA	Missense_Mutation	SNP	diploid	5	7867774	7867774	T	A	5:g.7867774T>A	ENST00000264669.5:c.423A>T	0.56		82
Head and Neck Squamous Cell Carcinoma (TCGA, PanCancer Atlas)	TCGA-CV-7261-01	Head and Neck Squamous Cell Carcinoma	P445H	OncoKB: NA;CIViC: NA;MyCancerGenome: not present;CancerHotspot: no;3DHotspot: no	MutationAssessor: impact: medium, score: 2.865;SIFT: NA;Polyphen-2: NA	Missense_Mutation	SNP	diploid	5	7866863	7866863	G	T	5:g.7866863G>T	ENST00000264669.5:c.1334C>A	0.1		173
Brain Lower Grade Glioma (TCGA, PanCancer Atlas)	TCGA-TM-A7CF-01	Astrocytoma	G232Lfs*14	OncoKB: NA;CIViC: NA;MyCancerGenome: not present;CancerHotspot: no;3DHotspot: no	MutationAssessor: NA;SIFT: NA;Polyphen-2: NA	Frame_Shift_Del	DEL	diploid	5	7867503	7867504	CT	-	5:g.7867503_7867504del	ENST00000264669.5:c.693_694del	0.13		35
Lung Adenocarcinoma (TCGA, PanCancer Atlas)	TCGA-17-Z030-01	Lung Adenocarcinoma	Q298P	OncoKB: NA;CIViC: NA;MyCancerGenome: not present;CancerHotspot: no;3DHotspot: no	MutationAssessor: impact: medium, score: 2.695;SIFT: NA;Polyphen-2: NA	Missense_Mutation	SNP		5	7867304	7867304	T	G	5:g.7867304T>G	ENST00000264669.5:c.893A>C	0.14		527
Lung Adenocarcinoma (TCGA, PanCancer Atlas)	TCGA-55-6987-01	Lung Adenocarcinoma	G635V	OncoKB: NA;CIViC: NA;MyCancerGenome: not present;CancerHotspot: no;3DHotspot: no	MutationAssessor: impact: neutral, score: 0.55;SIFT: impact: deleterious, score: 0;Polyphen-2: impact: benign, score: 0.072	Missense_Mutation	SNP	gain	5	7859633	7859633	C	A	5:g.7859633C>A	ENST00000264669.5:c.1904G>T	0.12		214
Ovarian Serous Cystadenocarcinoma (TCGA, PanCancer Atlas)	TCGA-09-2044-01	Serous Ovarian Cancer	G416W	OncoKB: NA;CIViC: NA;MyCancerGenome: not present;CancerHotspot: no;3DHotspot: no	MutationAssessor: impact: medium, score: 2.885;SIFT: NA;Polyphen-2: NA	Missense_Mutation	SNP	amp	5	7866951	7866951	C	A	5:g.7866951C>A	ENST00000264669.5:c.1246G>T	0.09		1895
Ovarian Serous Cystadenocarcinoma (TCGA, PanCancer Atlas)	TCGA-24-1603-01	Serous Ovarian Cancer	S639L	OncoKB: NA;CIViC: NA;MyCancerGenome: not present;CancerHotspot: no;3DHotspot: no	MutationAssessor: impact: medium, score: 2.5;SIFT: impact: deleterious, score: 0;Polyphen-2: impact: benign, score: 0.129	Missense_Mutation	SNP	gain	5	7859621	7859621	G	A	5:g.7859621G>A	ENST00000264669.5:c.1916C>T	0.08		39
Ovarian Serous Cystadenocarcinoma (TCGA, PanCancer Atlas)	TCGA-25-2393-01	Serous Ovarian Cancer	F81_V84del	OncoKB: NA;CIViC: NA;MyCancerGenome: not present;CancerHotspot: no;3DHotspot: no	MutationAssessor: NA;SIFT: NA;Polyphen-2: NA	In_Frame_Del	DEL	gain	5	7867946	7867957	ACTTGAGAGAAC	-	5:g.7867946_7867957del	ENST00000264669.5:c.240_251del	0.11		72
Ovarian Serous Cystadenocarcinoma (TCGA, PanCancer Atlas)	TCGA-30-1857-01	Serous Ovarian Cancer	G480=	OncoKB: NA;CIViC: NA;MyCancerGenome: not present;CancerHotspot: no;3DHotspot: no	MutationAssessor: NA;SIFT: NA;Polyphen-2: NA	Splice_Region	SNP	diploid	5	7866095	7866095	A	T	5:g.7866095A>T	ENST00000264669.5:c.1440T>A	0.28		103
Sarcoma (TCGA, PanCancer Atlas)	TCGA-DX-A6YV-01	Myxofibrosarcoma	H357N	OncoKB: NA;CIViC: NA;MyCancerGenome: not present;CancerHotspot: no;3DHotspot: no	MutationAssessor: impact: neutral, score: 0;SIFT: NA;Polyphen-2: NA	Missense_Mutation	SNP	diploid	5	7867128	7867128	G	T	5:g.7867128G>T	ENST00000264669.5:c.1069C>A	0.11		1161
Sarcoma (TCGA, PanCancer Atlas)	TCGA-QQ-A8VF-01	Leiomyosarcoma	R641C	OncoKB: NA;CIViC: NA;MyCancerGenome: not present;CancerHotspot: no;3DHotspot: no	MutationAssessor: impact: neutral, score: 0;SIFT: impact: tolerated, score: 0.07;Polyphen-2: impact: benign, score: 0.001	Missense_Mutation	SNP	gain	5	7859616	7859616	G	A	5:g.7859616G>A	ENST00000264669.5:c.1921C>T	0.35		747
Skin Cutaneous Melanoma (TCGA, PanCancer Atlas)	TCGA-ER-A19P-06	Cutaneous Melanoma	G635W	OncoKB: NA;CIViC: NA;MyCancerGenome: not present;CancerHotspot: no;3DHotspot: no	MutationAssessor: impact: neutral, score: 0.205;SIFT: impact: deleterious, score: 0;Polyphen-2: impact: possibly_damaging, score: 0.712	Missense_Mutation	SNP	gain	5	7859634	7859634	C	A	5:g.7859634C>A	ENST00000264669.5:c.1903G>T	0.1		2916
Skin Cutaneous Melanoma (TCGA, PanCancer Atlas)	TCGA-GN-A262-06	Cutaneous Melanoma	M375I	OncoKB: NA;CIViC: NA;MyCancerGenome: not present;CancerHotspot: no;3DHotspot: no	MutationAssessor: impact: low, score: 1.915;SIFT: NA;Polyphen-2: NA	Missense_Mutation	SNP	shallowdel	5	7867072	7867072	C	A	5:g.7867072C>A	ENST00000264669.5:c.1125G>T	0.1		959
Skin Cutaneous Melanoma (TCGA, PanCancer Atlas)	TCGA-GN-A266-06	Cutaneous Melanoma	D127Y	OncoKB: NA;CIViC: NA;MyCancerGenome: not present;CancerHotspot: no;3DHotspot: no	MutationAssessor: impact: medium, score: 2.08;SIFT: NA;Polyphen-2: NA	Missense_Mutation	SNP	shallowdel	5	7867818	7867818	C	A	5:g.7867818C>A	ENST00000264669.5:c.379G>T	0.08		3278
Skin Cutaneous Melanoma (TCGA, PanCancer Atlas)	TCGA-W3-AA1R-06	Cutaneous Melanoma	E642*	OncoKB: NA;CIViC: NA;MyCancerGenome: not present;CancerHotspot: no;3DHotspot: no	MutationAssessor: NA;SIFT: NA;Polyphen-2: NA	Nonsense_Mutation	SNP	shallowdel	5	7859613	7859613	C	A	5:g.7859613C>A	ENST00000264669.5:c.1924G>T	0.45		1461
Stomach Adenocarcinoma (TCGA, PanCancer Atlas)	TCGA-BR-4362-01	Stomach Adenocarcinoma	A499S	OncoKB: NA;CIViC: NA;MyCancerGenome: not present;CancerHotspot: no;3DHotspot: no	MutationAssessor: impact: neutral, score: 0;SIFT: NA;Polyphen-2: NA	Missense_Mutation	SNP	gain	5	7866040	7866040	C	A	5:g.7866040C>A	ENST00000264669.5:c.1495G>T	0.13	0.01	1469
Uterine Corpus Endometrial Carcinoma (TCGA, PanCancer Atlas)	TCGA-A5-A0G2-01	Uterine Serous Carcinoma/Uterine Papillary Serous Carcinoma	Q242*	OncoKB: NA;CIViC: NA;MyCancerGenome: not present;CancerHotspot: no;3DHotspot: no	MutationAssessor: NA;SIFT: NA;Polyphen-2: NA	Nonsense_Mutation	SNP	shallowdel	5	7867473	7867473	G	A	5:g.7867473G>A	ENST00000264669.5:c.724C>T	0.15		25712
Uterine Corpus Endometrial Carcinoma (TCGA, PanCancer Atlas)	TCGA-A5-A0G2-01	Uterine Serous Carcinoma/Uterine Papillary Serous Carcinoma	V33A	OncoKB: NA;CIViC: NA;MyCancerGenome: not present;CancerHotspot: no;3DHotspot: no	MutationAssessor: impact: low, score: 1.485;SIFT: NA;Polyphen-2: NA	Missense_Mutation	SNP	shallowdel	5	7868099	7868099	A	G	5:g.7868099A>G	ENST00000264669.5:c.98T>C	0.49		25712
Uterine Corpus Endometrial Carcinoma (TCGA, PanCancer Atlas)	TCGA-AJ-A3EL-01	Uterine Endometrioid Carcinoma	L421V	OncoKB: NA;CIViC: NA;MyCancerGenome: not present;CancerHotspot: no;3DHotspot: no	MutationAssessor: impact: medium, score: 2.5;SIFT: NA;Polyphen-2: NA	Missense_Mutation	SNP	diploid	5	7866936	7866936	A	C	5:g.7866936A>C	ENST00000264669.5:c.1261T>G	0.6		7385
Uterine Corpus Endometrial Carcinoma (TCGA, PanCancer Atlas)	TCGA-AP-A1DK-01	Uterine Endometrioid Carcinoma	P561S	OncoKB: NA;CIViC: NA;MyCancerGenome: not present;CancerHotspot: no;3DHotspot: no	MutationAssessor: impact: medium, score: 2.1;SIFT: impact: tolerated, score: 0.05;Polyphen-2: impact: possibly_damaging, score: 0.594	Missense_Mutation	SNP	diploid	5	7862954	7862954	G	A	5:g.7862954G>A	ENST00000264669.5:c.1681C>T	0.21		10312
Uterine Corpus Endometrial Carcinoma (TCGA, PanCancer Atlas)	TCGA-AP-A1DV-01	Uterine Endometrioid Carcinoma	E237K	OncoKB: NA;CIViC: NA;MyCancerGenome: not present;CancerHotspot: no;3DHotspot: no	MutationAssessor: impact: low, score: 1.175;SIFT: NA;Polyphen-2: NA	Missense_Mutation	SNP	diploid	5	7867488	7867488	C	T	5:g.7867488C>T	ENST00000264669.5:c.709G>A	0.43		12063
Uterine Corpus Endometrial Carcinoma (TCGA, PanCancer Atlas)	TCGA-AP-A1DV-01	Uterine Endometrioid Carcinoma	D127G	OncoKB: NA;CIViC: NA;MyCancerGenome: not present;CancerHotspot: no;3DHotspot: no	MutationAssessor: impact: medium, score: 2.08;SIFT: NA;Polyphen-2: NA	Missense_Mutation	SNP	diploid	5	7867817	7867817	T	C	5:g.7867817T>C	ENST00000264669.5:c.380A>G	0.38		12063
Uterine Corpus Endometrial Carcinoma (TCGA, PanCancer Atlas)	TCGA-B5-A1MX-01	Uterine Endometrioid Carcinoma	V179A	OncoKB: NA;CIViC: NA;MyCancerGenome: not present;CancerHotspot: no;3DHotspot: no	MutationAssessor: impact: medium, score: 2.215;SIFT: NA;Polyphen-2: NA	Missense_Mutation	SNP	diploid	5	7867661	7867661	A	G	5:g.7867661A>G	ENST00000264669.5:c.536T>C	0.41		5697
Uterine Corpus Endometrial Carcinoma (TCGA, PanCancer Atlas)	TCGA-B5-A3FA-01	Uterine Endometrioid Carcinoma	S99R	OncoKB: NA;CIViC: NA;MyCancerGenome: not present;CancerHotspot: no;3DHotspot: no	MutationAssessor: impact: low, score: 1.1;SIFT: NA;Polyphen-2: NA	Missense_Mutation	SNP	diploid	5	7867900	7867900	A	C	5:g.7867900A>C	ENST00000264669.5:c.297T>G	0.36		9652
Uterine Corpus Endometrial Carcinoma (TCGA, PanCancer Atlas)	TCGA-BS-A0UF-01	Uterine Endometrioid Carcinoma	F465V	OncoKB: NA;CIViC: NA;MyCancerGenome: not present;CancerHotspot: no;3DHotspot: no	MutationAssessor: impact: medium, score: 2.81;SIFT: NA;Polyphen-2: NA	Missense_Mutation	SNP	diploid	5	7866804	7866804	A	C	5:g.7866804A>C	ENST00000264669.5:c.1393T>G	0.07		8376
Uterine Corpus Endometrial Carcinoma (TCGA, PanCancer Atlas)	TCGA-EO-A22X-01	Uterine Endometrioid Carcinoma	K402T	OncoKB: NA;CIViC: NA;MyCancerGenome: not present;CancerHotspot: no;3DHotspot: no	MutationAssessor: impact: medium, score: 2.665;SIFT: NA;Polyphen-2: NA	Missense_Mutation	SNP	diploid	5	7866992	7866992	T	G	5:g.7866992T>G	ENST00000264669.5:c.1205A>C	0.42		9429
Uterine Corpus Endometrial Carcinoma (TCGA, PanCancer Atlas)	TCGA-EY-A549-01	Uterine Endometrioid Carcinoma	A410V	OncoKB: NA;CIViC: NA;MyCancerGenome: not present;CancerHotspot: no;3DHotspot: no	MutationAssessor: impact: neutral, score: 0.695;SIFT: NA;Polyphen-2: NA	Missense_Mutation	SNP	diploid	5	7866968	7866968	G	A	5:g.7866968G>A	ENST00000264669.5:c.1229C>T	0.37		1319
Uterine Corpus Endometrial Carcinoma (TCGA, PanCancer Atlas)	TCGA-FI-A2D5-01	Uterine Endometrioid Carcinoma	F102V	OncoKB: NA;CIViC: NA;MyCancerGenome: not present;CancerHotspot: no;3DHotspot: no	MutationAssessor: impact: medium, score: 2.015;SIFT: NA;Polyphen-2: NA	Missense_Mutation	SNP	diploid	5	7867893	7867893	A	C	5:g.7867893A>C	ENST00000264669.5:c.304T>G	0.28		13865
Mesothelioma (TCGA, PanCancer Atlas)	TCGA-TS-A7P1-01	Pleural Mesothelioma, Epithelioid Type	CDKN2A-FASTKD3	OncoKB: NA;CIViC: NA;MyCancerGenome: not present;CancerHotspot: no;3DHotspot: no	MutationAssessor: NA;SIFT: NA;Polyphen-2: NA	Fusion	NA	gain	NA	-1	-1	NA						20

## Sheet: TBRG4
Study	Sample ID	Cancer Type	Protein Change	Annotation	Functional Impact	Mutation Type	Variant Type	Copy #	Chromosome	Start Pos	End Pos	Ref	Var	HGVSg	HGVSc	Allele Freq (T)	Allele Freq (N)	# Mut in Sample
Stomach Adenocarcinoma (TCGA, PanCancer Atlas)	TCGA-BR-7851-01	Intestinal Type Stomach Adenocarcinoma	R175C	OncoKB: NA;CIViC: NA;MyCancerGenome: not present;CancerHotspot: no;3DHotspot: no	MutationAssessor: NA;SIFT: NA;Polyphen-2: NA	Missense_Mutation	SNP	diploid	7	45145252	45145252	G	A	7:g.45145252G>A		0.34		1309
Lung Adenocarcinoma (TCGA, PanCancer Atlas)	TCGA-69-7979-01	Lung Adenocarcinoma	R423L	OncoKB: NA;CIViC: NA;MyCancerGenome: not present;CancerHotspot: no;3DHotspot: no	MutationAssessor: NA;SIFT: NA;Polyphen-2: NA	Missense_Mutation	SNP	gain	7	45141999	45141999	C	A	7:g.45141999C>A		0.29		1322
Adrenocortical Carcinoma (TCGA, PanCancer Atlas)	TCGA-PK-A5HB-01	Adrenocortical Carcinoma	A278T	OncoKB: NA;CIViC: NA;MyCancerGenome: not present;CancerHotspot: no;3DHotspot: no	MutationAssessor: NA;SIFT: NA;Polyphen-2: NA	Missense_Mutation	SNP	diploid	7	45144212	45144212	C	T	7:g.45144212C>T		0.46		985
Colorectal Adenocarcinoma (TCGA, PanCancer Atlas)	TCGA-F4-6856-01	Mucinous Adenocarcinoma of the Colon and Rectum	M102I	OncoKB: NA;CIViC: NA;MyCancerGenome: not present;CancerHotspot: no;3DHotspot: no	MutationAssessor: NA;SIFT: NA;Polyphen-2: NA	Missense_Mutation	SNP	diploid	7	45148531	45148531	C	T	7:g.45148531C>T		0.2		961
Glioblastoma Multiforme (TCGA, PanCancer Atlas)	TCGA-32-2616-01	Glioblastoma Multiforme	R423Q	OncoKB: NA;CIViC: NA;MyCancerGenome: not present;CancerHotspot: no;3DHotspot: no	MutationAssessor: NA;SIFT: NA;Polyphen-2: NA	Missense_Mutation	SNP	gain	7	45141999	45141999	C	T	7:g.45141999C>T		0.2		1002
Ovarian Serous Cystadenocarcinoma (TCGA, PanCancer Atlas)	TCGA-29-1698-01	Serous Ovarian Cancer	R175H	OncoKB: NA;CIViC: NA;MyCancerGenome: not present;CancerHotspot: no;3DHotspot: no	MutationAssessor: NA;SIFT: NA;Polyphen-2: NA	Missense_Mutation	SNP	amp	7	45145251	45145251	C	T	7:g.45145251C>T		0.43		83
Breast Invasive Carcinoma (TCGA, PanCancer Atlas)	TCGA-D8-A1J8-01	Breast Invasive Ductal Carcinoma	R271W	OncoKB: NA;CIViC: NA;MyCancerGenome: not present;CancerHotspot: no;3DHotspot: no	MutationAssessor: NA;SIFT: NA;Polyphen-2: NA	Missense_Mutation	SNP	gain	7	45144233	45144233	G	A	7:g.45144233G>A		0.23		689
Uterine Corpus Endometrial Carcinoma (TCGA, PanCancer Atlas)	TCGA-D1-A174-01	Uterine Endometrioid Carcinoma	R271W	OncoKB: NA;CIViC: NA;MyCancerGenome: not present;CancerHotspot: no;3DHotspot: no	MutationAssessor: NA;SIFT: NA;Polyphen-2: NA	Missense_Mutation	SNP	diploid	7	45144233	45144233	G	A	7:g.45144233G>A		0.19		802
Stomach Adenocarcinoma (TCGA, PanCancer Atlas)	TCGA-BR-6452-01	Stomach Adenocarcinoma	E400D	OncoKB: NA;CIViC: NA;MyCancerGenome: not present;CancerHotspot: no;3DHotspot: no	MutationAssessor: NA;SIFT: NA;Polyphen-2: NA	Missense_Mutation	SNP	diploid	7	45142067	45142067	C	A	7:g.45142067C>A		0.12		5048
Stomach Adenocarcinoma (TCGA, PanCancer Atlas)	TCGA-BR-8680-01	Tubular Stomach Adenocarcinoma	R622C	OncoKB: NA;CIViC: NA;MyCancerGenome: not present;CancerHotspot: no;3DHotspot: no	MutationAssessor: NA;SIFT: NA;Polyphen-2: NA	Missense_Mutation	SNP	diploid	7	45139956	45139956	G	A	7:g.45139956G>A		0.42		5414
Stomach Adenocarcinoma (TCGA, PanCancer Atlas)	TCGA-CG-4442-01	Intestinal Type Stomach Adenocarcinoma	A43V	OncoKB: NA;CIViC: NA;MyCancerGenome: not present;CancerHotspot: no;3DHotspot: no	MutationAssessor: NA;SIFT: NA;Polyphen-2: NA	Missense_Mutation	SNP	diploid	7	45148709	45148709	G	A	7:g.45148709G>A		0.32		1359
Stomach Adenocarcinoma (TCGA, PanCancer Atlas)	TCGA-CG-5728-01	Intestinal Type Stomach Adenocarcinoma	V372I	OncoKB: NA;CIViC: NA;MyCancerGenome: not present;CancerHotspot: no;3DHotspot: no	MutationAssessor: NA;SIFT: NA;Polyphen-2: NA	Missense_Mutation	SNP	diploid	7	45142994	45142994	C	T	7:g.45142994C>T		0.11		1285
Stomach Adenocarcinoma (TCGA, PanCancer Atlas)	TCGA-HU-A4HD-01	Tubular Stomach Adenocarcinoma	R581H	OncoKB: NA;CIViC: NA;MyCancerGenome: not present;CancerHotspot: no;3DHotspot: no	MutationAssessor: NA;SIFT: NA;Polyphen-2: NA	Missense_Mutation	SNP	gain	7	45140909	45140909	C	T	7:g.45140909C>T		0.08		160
Lung Adenocarcinoma (TCGA, PanCancer Atlas)	TCGA-50-5941-01	Lung Adenocarcinoma	Q547*	OncoKB: NA;CIViC: NA;MyCancerGenome: not present;CancerHotspot: no;3DHotspot: no	MutationAssessor: NA;SIFT: NA;Polyphen-2: NA	Nonsense_Mutation	SNP	gain	7	45141142	45141142	G	A	7:g.45141142G>A		0.19		366
Uterine Corpus Endometrial Carcinoma (TCGA, PanCancer Atlas)	TCGA-A5-A0GB-01	Uterine Endometrioid Carcinoma	Q362*	OncoKB: NA;CIViC: NA;MyCancerGenome: not present;CancerHotspot: no;3DHotspot: no	MutationAssessor: NA;SIFT: NA;Polyphen-2: NA	Nonsense_Mutation	SNP	diploid	7	45143024	45143024	G	A	7:g.45143024G>A		0.3		671
Uterine Corpus Endometrial Carcinoma (TCGA, PanCancer Atlas)	TCGA-AP-A0LM-01	Uterine Endometrioid Carcinoma	L512I	OncoKB: NA;CIViC: NA;MyCancerGenome: not present;CancerHotspot: no;3DHotspot: no	MutationAssessor: NA;SIFT: NA;Polyphen-2: NA	Missense_Mutation	SNP	diploid	7	45141457	45141457	G	T	7:g.45141457G>T		0.24		13187
Uterine Corpus Endometrial Carcinoma (TCGA, PanCancer Atlas)	TCGA-AX-A0J0-01	Uterine Endometrioid Carcinoma	F435C	OncoKB: NA;CIViC: NA;MyCancerGenome: not present;CancerHotspot: no;3DHotspot: no	MutationAssessor: NA;SIFT: NA;Polyphen-2: NA	Missense_Mutation	SNP	diploid	7	45141963	45141963	A	C	7:g.45141963A>C		0.57		7790
Uterine Corpus Endometrial Carcinoma (TCGA, PanCancer Atlas)	TCGA-B5-A0JY-01	Uterine Endometrioid Carcinoma	L440I	OncoKB: NA;CIViC: NA;MyCancerGenome: not present;CancerHotspot: no;3DHotspot: no	MutationAssessor: NA;SIFT: NA;Polyphen-2: NA	Missense_Mutation	SNP	diploid	7	45141949	45141949	G	T	7:g.45141949G>T		0.26		9706
Uterine Corpus Endometrial Carcinoma (TCGA, PanCancer Atlas)	TCGA-B5-A0JY-01	Uterine Endometrioid Carcinoma	L131F	OncoKB: NA;CIViC: NA;MyCancerGenome: not present;CancerHotspot: no;3DHotspot: no	MutationAssessor: NA;SIFT: NA;Polyphen-2: NA	Missense_Mutation	SNP	diploid	7	45148446	45148446	G	A	7:g.45148446G>A		0.39		9706
Stomach Adenocarcinoma (TCGA, PanCancer Atlas)	TCGA-VQ-A8PT-01	Intestinal Type Stomach Adenocarcinoma	V537I	OncoKB: NA;CIViC: NA;MyCancerGenome: not present;CancerHotspot: no;3DHotspot: no	MutationAssessor: NA;SIFT: NA;Polyphen-2: NA	Missense_Mutation	SNP	diploid	7	45141172	45141172	C	T	7:g.45141172C>T		0.41		1245
Uterine Corpus Endometrial Carcinoma (TCGA, PanCancer Atlas)	TCGA-BG-A0RY-01	Uterine Endometrioid Carcinoma	V537I	OncoKB: NA;CIViC: NA;MyCancerGenome: not present;CancerHotspot: no;3DHotspot: no	MutationAssessor: NA;SIFT: NA;Polyphen-2: NA	Missense_Mutation	SNP	gain	7	45141172	45141172	C	T	7:g.45141172C>T		0.38		46
Uterine Corpus Endometrial Carcinoma (TCGA, PanCancer Atlas)	TCGA-BS-A0UV-01	Uterine Endometrioid Carcinoma	F389L	OncoKB: NA;CIViC: NA;MyCancerGenome: not present;CancerHotspot: no;3DHotspot: no	MutationAssessor: NA;SIFT: NA;Polyphen-2: NA	Missense_Mutation	SNP	diploid	7	45142941	45142941	G	T	7:g.45142941G>T		0.2		8968
Bladder Urothelial Carcinoma (TCGA, PanCancer Atlas)	TCGA-GV-A3JZ-01	Bladder Urothelial Carcinoma	V393G	OncoKB: NA;CIViC: NA;MyCancerGenome: not present;CancerHotspot: no;3DHotspot: no	MutationAssessor: NA;SIFT: NA;Polyphen-2: NA	Missense_Mutation	SNP	amp	7	45142089	45142089	A	C	7:g.45142089A>C		0.12		417
Skin Cutaneous Melanoma (TCGA, PanCancer Atlas)	TCGA-D3-A1Q6-06	Cutaneous Melanoma	R241C	OncoKB: NA;CIViC: NA;MyCancerGenome: not present;CancerHotspot: no;3DHotspot: no	MutationAssessor: NA;SIFT: NA;Polyphen-2: NA	Missense_Mutation	SNP	gain	7	45145054	45145054	G	A	7:g.45145054G>A		0.25		951
Lung Adenocarcinoma (TCGA, PanCancer Atlas)	TCGA-44-6778-01	Lung Adenocarcinoma	Y518C	OncoKB: NA;CIViC: NA;MyCancerGenome: not present;CancerHotspot: no;3DHotspot: no	MutationAssessor: NA;SIFT: NA;Polyphen-2: NA	Missense_Mutation	SNP	diploid	7	45141438	45141438	T	C	7:g.45141438T>C		0.08		357
Lung Adenocarcinoma (TCGA, PanCancer Atlas)	TCGA-86-7701-01	Lung Adenocarcinoma	S326I	OncoKB: NA;CIViC: NA;MyCancerGenome: not present;CancerHotspot: no;3DHotspot: no	MutationAssessor: NA;SIFT: NA;Polyphen-2: NA	Missense_Mutation	SNP	gain	7	45143786	45143786	C	A	7:g.45143786C>A		0.3		380
Colorectal Adenocarcinoma (TCGA, PanCancer Atlas)	TCGA-A6-6653-01	Colon Adenocarcinoma	S200L	OncoKB: NA;CIViC: NA;MyCancerGenome: not present;CancerHotspot: no;3DHotspot: no	MutationAssessor: NA;SIFT: NA;Polyphen-2: NA	Missense_Mutation	SNP	diploid	7	45145176	45145176	G	A	7:g.45145176G>A		0.37		1065
Uterine Corpus Endometrial Carcinoma (TCGA, PanCancer Atlas)	TCGA-BK-A6W3-01	Uterine Endometrioid Carcinoma	S200L	OncoKB: NA;CIViC: NA;MyCancerGenome: not present;CancerHotspot: no;3DHotspot: no	MutationAssessor: NA;SIFT: NA;Polyphen-2: NA	Missense_Mutation	SNP	diploid	7	45145176	45145176	G	A	7:g.45145176G>A		0.41		3921
Bladder Urothelial Carcinoma (TCGA, PanCancer Atlas)	TCGA-E5-A4TZ-01	Bladder Urothelial Carcinoma	R271Q	OncoKB: NA;CIViC: NA;MyCancerGenome: not present;CancerHotspot: no;3DHotspot: no	MutationAssessor: NA;SIFT: NA;Polyphen-2: NA	Missense_Mutation	SNP	gain	7	45144232	45144232	C	T	7:g.45144232C>T		0.07		417
Brain Lower Grade Glioma (TCGA, PanCancer Atlas)	TCGA-HW-8322-01	Oligodendroglioma	A267V	OncoKB: NA;CIViC: NA;MyCancerGenome: not present;CancerHotspot: no;3DHotspot: no	MutationAssessor: NA;SIFT: NA;Polyphen-2: NA	Missense_Mutation	SNP	diploid	7	45144244	45144244	G	A	7:g.45144244G>A		0.05		24
Colorectal Adenocarcinoma (TCGA, PanCancer Atlas)	TCGA-AA-3877-01	Mucinous Adenocarcinoma of the Colon and Rectum	G157C	OncoKB: NA;CIViC: NA;MyCancerGenome: not present;CancerHotspot: no;3DHotspot: no	MutationAssessor: NA;SIFT: NA;Polyphen-2: NA	Missense_Mutation	SNP	gain	7	45145306	45145306	C	A	7:g.45145306C>A		0.27		1081
Bladder Urothelial Carcinoma (TCGA, PanCancer Atlas)	TCGA-DK-A6B6-01	Bladder Urothelial Carcinoma	R574Q	OncoKB: NA;CIViC: NA;MyCancerGenome: not present;CancerHotspot: no;3DHotspot: no	MutationAssessor: NA;SIFT: NA;Polyphen-2: NA	Missense_Mutation	SNP	gain	7	45140930	45140930	C	T	7:g.45140930C>T		0.45		796
Colorectal Adenocarcinoma (TCGA, PanCancer Atlas)	TCGA-EI-6507-01	Rectal Adenocarcinoma	R565W	OncoKB: NA;CIViC: NA;MyCancerGenome: not present;CancerHotspot: no;3DHotspot: no	MutationAssessor: NA;SIFT: NA;Polyphen-2: NA	Missense_Mutation	SNP	diploid	7	45140958	45140958	G	A	7:g.45140958G>A		0.3		920
Uterine Corpus Endometrial Carcinoma (TCGA, PanCancer Atlas)	TCGA-AP-A059-01	Uterine Endometrioid Carcinoma	R565W	OncoKB: NA;CIViC: NA;MyCancerGenome: not present;CancerHotspot: no;3DHotspot: no	MutationAssessor: NA;SIFT: NA;Polyphen-2: NA	Missense_Mutation	SNP	diploid	7	45140958	45140958	G	A	7:g.45140958G>A		0.22		10939
Skin Cutaneous Melanoma (TCGA, PanCancer Atlas)	TCGA-EE-A29G-06	Cutaneous Melanoma	A185V	OncoKB: NA;CIViC: NA;MyCancerGenome: not present;CancerHotspot: no;3DHotspot: no	MutationAssessor: NA;SIFT: NA;Polyphen-2: NA	Missense_Mutation	SNP	diploid	7	45145221	45145221	G	A	7:g.45145221G>A		0.24		680
Skin Cutaneous Melanoma (TCGA, PanCancer Atlas)	TCGA-EE-A2MR-06	Cutaneous Melanoma	S41F	OncoKB: NA;CIViC: NA;MyCancerGenome: not present;CancerHotspot: no;3DHotspot: no	MutationAssessor: NA;SIFT: NA;Polyphen-2: NA	Missense_Mutation	SNP	gain	7	45148715	45148715	G	A	7:g.45148715G>A		0.25		2920
Skin Cutaneous Melanoma (TCGA, PanCancer Atlas)	TCGA-D3-A51E-06	Cutaneous Melanoma	V231A	OncoKB: NA;CIViC: NA;MyCancerGenome: not present;CancerHotspot: no;3DHotspot: no	MutationAssessor: NA;SIFT: NA;Polyphen-2: NA	Missense_Mutation	SNP	diploid	7	45145083	45145083	A	G	7:g.45145083A>G		0.3		234
Colorectal Adenocarcinoma (TCGA, PanCancer Atlas)	TCGA-D5-5538-01	Colon Adenocarcinoma	V357I	OncoKB: NA;CIViC: NA;MyCancerGenome: not present;CancerHotspot: no;3DHotspot: no	MutationAssessor: NA;SIFT: NA;Polyphen-2: NA	Missense_Mutation	SNP	diploid	7	45143039	45143039	C	T	7:g.45143039C>T		0.45		102
Colorectal Adenocarcinoma (TCGA, PanCancer Atlas)	TCGA-G4-6628-01	Colon Adenocarcinoma	P348S	OncoKB: NA;CIViC: NA;MyCancerGenome: not present;CancerHotspot: no;3DHotspot: no	MutationAssessor: NA;SIFT: NA;Polyphen-2: NA	Missense_Mutation	SNP	diploid	7	45143721	45143721	G	A	7:g.45143721G>A		0.35		1874
Ovarian Serous Cystadenocarcinoma (TCGA, PanCancer Atlas)	TCGA-30-1714-01	Serous Ovarian Cancer	L527M	OncoKB: NA;CIViC: NA;MyCancerGenome: not present;CancerHotspot: no;3DHotspot: no	MutationAssessor: NA;SIFT: NA;Polyphen-2: NA	Missense_Mutation	SNP	diploid	7	45141202	45141202	G	T	7:g.45141202G>T		0.37		71
Uterine Corpus Endometrial Carcinoma (TCGA, PanCancer Atlas)	TCGA-FI-A2D5-01	Uterine Endometrioid Carcinoma	R241H	OncoKB: NA;CIViC: NA;MyCancerGenome: not present;CancerHotspot: no;3DHotspot: no	MutationAssessor: NA;SIFT: NA;Polyphen-2: NA	Missense_Mutation	SNP	diploid	7	45145053	45145053	C	T	7:g.45145053C>T		0.13		13865
Skin Cutaneous Melanoma (TCGA, PanCancer Atlas)	TCGA-RP-A694-06	Cutaneous Melanoma	X441_splice	OncoKB: NA;CIViC: NA;MyCancerGenome: not present;CancerHotspot: no;3DHotspot: no	MutationAssessor: NA;SIFT: NA;Polyphen-2: NA	Splice_Site	SNP	diploid	7	45141670	45141670	C	A	7:g.45141670C>A		0.32		594
Head and Neck Squamous Cell Carcinoma (TCGA, PanCancer Atlas)	TCGA-CN-5364-01	Head and Neck Squamous Cell Carcinoma	E69Rfs*45	OncoKB: NA;CIViC: NA;MyCancerGenome: not present;CancerHotspot: no;3DHotspot: no	MutationAssessor: NA;SIFT: NA;Polyphen-2: NA	Frame_Shift_Ins	INS	diploid	7	45148633	45148634	-	A	7:g.45148633_45148634insA		0.21		129
Lung Adenocarcinoma (TCGA, PanCancer Atlas)	TCGA-55-7995-01	Lung Adenocarcinoma	H74N	OncoKB: NA;CIViC: NA;MyCancerGenome: not present;CancerHotspot: no;3DHotspot: no	MutationAssessor: NA;SIFT: NA;Polyphen-2: NA	Missense_Mutation	SNP	diploid	7	45148617	45148617	G	T	7:g.45148617G>T		0.29		606
Lung Adenocarcinoma (TCGA, PanCancer Atlas)	TCGA-62-A46O-01	Lung Adenocarcinoma	A100S	OncoKB: NA;CIViC: NA;MyCancerGenome: not present;CancerHotspot: no;3DHotspot: no	MutationAssessor: NA;SIFT: NA;Polyphen-2: NA	Missense_Mutation	SNP	gain	7	45148539	45148539	C	A	7:g.45148539C>A		0.3		799
Lung Squamous Cell Carcinoma (TCGA, PanCancer Atlas)	TCGA-94-7033-01	Lung Squamous Cell Carcinoma	E113Q	OncoKB: NA;CIViC: NA;MyCancerGenome: not present;CancerHotspot: no;3DHotspot: no	MutationAssessor: NA;SIFT: NA;Polyphen-2: NA	Missense_Mutation	SNP	diploid	7	45148500	45148500	C	G	7:g.45148500C>G		0.27		126
Lung Squamous Cell Carcinoma (TCGA, PanCancer Atlas)	TCGA-94-A4VJ-01	Lung Squamous Cell Carcinoma	L120M	OncoKB: NA;CIViC: NA;MyCancerGenome: not present;CancerHotspot: no;3DHotspot: no	MutationAssessor: NA;SIFT: NA;Polyphen-2: NA	Missense_Mutation	SNP	diploid	7	45148479	45148479	A	T	7:g.45148479A>T		0.15		370
Lung Squamous Cell Carcinoma (TCGA, PanCancer Atlas)	TCGA-NK-A5CR-01	Lung Squamous Cell Carcinoma	D508N	OncoKB: NA;CIViC: NA;MyCancerGenome: not present;CancerHotspot: no;3DHotspot: no	MutationAssessor: NA;SIFT: NA;Polyphen-2: NA	Missense_Mutation	SNP	gain	7	45141469	45141469	C	T	7:g.45141469C>T		0.31		279
Stomach Adenocarcinoma (TCGA, PanCancer Atlas)	TCGA-BR-8487-01	Stomach Adenocarcinoma	X393_splice	OncoKB: NA;CIViC: NA;MyCancerGenome: not present;CancerHotspot: no;3DHotspot: no	MutationAssessor: NA;SIFT: NA;Polyphen-2: NA	Splice_Site	SNP	gain	7	45142092	45142092	T	C	7:g.45142092T>C		0.36		2683
Pancreatic Adenocarcinoma (TCGA, PanCancer Atlas)	TCGA-IB-7651-01	Pancreatic Adenocarcinoma	W174R	OncoKB: NA;CIViC: NA;MyCancerGenome: not present;CancerHotspot: no;3DHotspot: no	MutationAssessor: NA;SIFT: NA;Polyphen-2: NA	Missense_Mutation	SNP	diploid	7	45145255	45145255	A	G	7:g.45145255A>G		0.19		14306
Pancreatic Adenocarcinoma (TCGA, PanCancer Atlas)	TCGA-IB-7651-01	Pancreatic Adenocarcinoma	R8*	OncoKB: NA;CIViC: NA;MyCancerGenome: not present;CancerHotspot: no;3DHotspot: no	MutationAssessor: NA;SIFT: NA;Polyphen-2: NA	Nonsense_Mutation	SNP	diploid	7	45148815	45148815	G	A	7:g.45148815G>A		0.09		14306
Bladder Urothelial Carcinoma (TCGA, PanCancer Atlas)	TCGA-4Z-AA84-01	Bladder Urothelial Carcinoma	S399L	OncoKB: NA;CIViC: NA;MyCancerGenome: not present;CancerHotspot: no;3DHotspot: no	MutationAssessor: NA;SIFT: NA;Polyphen-2: NA	Missense_Mutation	SNP	gain	7	45142071	45142071	G	A	7:g.45142071G>A		0.43		421
Bladder Urothelial Carcinoma (TCGA, PanCancer Atlas)	TCGA-XF-A9T8-01	Bladder Urothelial Carcinoma	M228I	OncoKB: NA;CIViC: NA;MyCancerGenome: not present;CancerHotspot: no;3DHotspot: no	MutationAssessor: NA;SIFT: NA;Polyphen-2: NA	Missense_Mutation	SNP	diploid	7	45145091	45145091	C	T	7:g.45145091C>T		0.19		644
Bladder Urothelial Carcinoma (TCGA, PanCancer Atlas)	TCGA-XF-AAML-01	Bladder Urothelial Carcinoma	S511C	OncoKB: NA;CIViC: NA;MyCancerGenome: not present;CancerHotspot: no;3DHotspot: no	MutationAssessor: NA;SIFT: NA;Polyphen-2: NA	Missense_Mutation	SNP	gain	7	45141460	45141460	T	A	7:g.45141460T>A		0.32		448
Bladder Urothelial Carcinoma (TCGA, PanCancer Atlas)	TCGA-XF-AAN5-01	Bladder Urothelial Carcinoma	E69K	OncoKB: NA;CIViC: NA;MyCancerGenome: not present;CancerHotspot: no;3DHotspot: no	MutationAssessor: NA;SIFT: NA;Polyphen-2: NA	Missense_Mutation	SNP	gain	7	45148632	45148632	C	T	7:g.45148632C>T		0.14		295
Mesothelioma (TCGA, PanCancer Atlas)	TCGA-3H-AB3T-01	Pleural Mesothelioma, Biphasic Type	S167W	OncoKB: NA;CIViC: NA;MyCancerGenome: not present;CancerHotspot: no;3DHotspot: no	MutationAssessor: NA;SIFT: NA;Polyphen-2: NA	Missense_Mutation	SNP	diploid	7	45145275	45145275	G	C	7:g.45145275G>C		0.16		32
Uterine Corpus Endometrial Carcinoma (TCGA, PanCancer Atlas)	TCGA-AP-A051-01	Uterine Endometrioid Carcinoma	X598_splice	OncoKB: NA;CIViC: NA;MyCancerGenome: not present;CancerHotspot: no;3DHotspot: no	MutationAssessor: NA;SIFT: NA;Polyphen-2: NA	Splice_Site	SNP	diploid	7	45140856	45140856	C	T	7:g.45140856C>T		0.19		8312
Breast Invasive Carcinoma (TCGA, PanCancer Atlas)	TCGA-AR-A2LN-01	Breast Invasive Lobular Carcinoma	P536H	OncoKB: NA;CIViC: NA;MyCancerGenome: not present;CancerHotspot: no;3DHotspot: no	MutationAssessor: NA;SIFT: NA;Polyphen-2: NA	Missense_Mutation	SNP	diploid	7	45141174	45141174	G	T	7:g.45141174G>T		0.07		38
Colorectal Adenocarcinoma (TCGA, PanCancer Atlas)	TCGA-A6-3809-01	Mucinous Adenocarcinoma of the Colon and Rectum	R259Q	OncoKB: NA;CIViC: NA;MyCancerGenome: not present;CancerHotspot: no;3DHotspot: no	MutationAssessor: NA;SIFT: NA;Polyphen-2: NA	Missense_Mutation	SNP	diploid	7	45144268	45144268	C	T	7:g.45144268C>T		0.26		1166
Colorectal Adenocarcinoma (TCGA, PanCancer Atlas)	TCGA-A6-6780-01	Mucinous Adenocarcinoma of the Colon and Rectum	E467K	OncoKB: NA;CIViC: NA;MyCancerGenome: not present;CancerHotspot: no;3DHotspot: no	MutationAssessor: NA;SIFT: NA;Polyphen-2: NA	Missense_Mutation	SNP	diploid	7	45141592	45141592	C	T	7:g.45141592C>T		0.36		1177
Colorectal Adenocarcinoma (TCGA, PanCancer Atlas)	TCGA-G4-6628-01	Colon Adenocarcinoma	L492Cfs*9	OncoKB: NA;CIViC: NA;MyCancerGenome: not present;CancerHotspot: no;3DHotspot: no	MutationAssessor: NA;SIFT: NA;Polyphen-2: NA	Frame_Shift_Del	DEL	diploid	7	45141517	45141517	G	-	7:g.45141517del		0.37		1874
Colorectal Adenocarcinoma (TCGA, PanCancer Atlas)	TCGA-WS-AB45-01	Mucinous Adenocarcinoma of the Colon and Rectum	R277W	OncoKB: NA;CIViC: NA;MyCancerGenome: not present;CancerHotspot: no;3DHotspot: no	MutationAssessor: NA;SIFT: NA;Polyphen-2: NA	Missense_Mutation	SNP	gain	7	45144215	45144215	G	A	7:g.45144215G>A		0.2		2521
Esophageal Adenocarcinoma (TCGA, PanCancer Atlas)	TCGA-LN-A7HV-01	Esophageal Squamous Cell Carcinoma	Q311_T318delinsH	OncoKB: NA;CIViC: NA;MyCancerGenome: not present;CancerHotspot: no;3DHotspot: no	MutationAssessor: NA;SIFT: NA;Polyphen-2: NA	In_Frame_Del	DEL	diploid	7	45143810	45143830	GTGGCCAGGCGCTGGGACACC	-	7:g.45143810_45143830del		0.29		91
Glioblastoma Multiforme (TCGA, PanCancer Atlas)	TCGA-06-2566-01	Glioblastoma Multiforme	S506R	OncoKB: NA;CIViC: NA;MyCancerGenome: not present;CancerHotspot: no;3DHotspot: no	MutationAssessor: NA;SIFT: NA;Polyphen-2: NA	Missense_Mutation	SNP	diploid	7	45141475	45141475	T	G	7:g.45141475T>G		0.53		207
Glioblastoma Multiforme (TCGA, PanCancer Atlas)	TCGA-28-5211-01	Glioblastoma Multiforme	P600Q	OncoKB: NA;CIViC: NA;MyCancerGenome: not present;CancerHotspot: no;3DHotspot: no	MutationAssessor: NA;SIFT: NA;Polyphen-2: NA	Missense_Mutation	SNP	gain	7	45140021	45140021	G	T	7:g.45140021G>T		0.1		376
Glioblastoma Multiforme (TCGA, PanCancer Atlas)	TCGA-32-2616-01	Glioblastoma Multiforme	A340T	OncoKB: NA;CIViC: NA;MyCancerGenome: not present;CancerHotspot: no;3DHotspot: no	MutationAssessor: NA;SIFT: NA;Polyphen-2: NA	Missense_Mutation	SNP	gain	7	45143745	45143745	C	T	7:g.45143745C>T		0.21		1002
Kidney Renal Papillary Cell Carcinoma (TCGA, PanCancer Atlas)	TCGA-DZ-6133-01	Papillary Renal Cell Carcinoma	G398W	OncoKB: NA;CIViC: NA;MyCancerGenome: not present;CancerHotspot: no;3DHotspot: no	MutationAssessor: NA;SIFT: NA;Polyphen-2: NA	Missense_Mutation	SNP	gain	7	45142075	45142075	C	A	7:g.45142075C>A		0.11		540
Kidney Renal Papillary Cell Carcinoma (TCGA, PanCancer Atlas)	TCGA-MH-A562-01	Papillary Renal Cell Carcinoma	X17_splice	OncoKB: NA;CIViC: NA;MyCancerGenome: not present;CancerHotspot: no;3DHotspot: no	MutationAssessor: NA;SIFT: NA;Polyphen-2: NA	Splice_Region	SNP	gain	7	45148886	45148886	C	T	7:g.45148886C>T		0.29		53
Kidney Renal Papillary Cell Carcinoma (TCGA, PanCancer Atlas)	TCGA-UZ-A9PS-01	Papillary Renal Cell Carcinoma	S53Y	OncoKB: NA;CIViC: NA;MyCancerGenome: not present;CancerHotspot: no;3DHotspot: no	MutationAssessor: NA;SIFT: NA;Polyphen-2: NA	Missense_Mutation	SNP	diploid	7	45148679	45148679	G	T	7:g.45148679G>T		0.39	0.0089	135
Lung Adenocarcinoma (TCGA, PanCancer Atlas)	TCGA-97-A4LX-01	Lung Adenocarcinoma	X245_splice	OncoKB: NA;CIViC: NA;MyCancerGenome: not present;CancerHotspot: no;3DHotspot: no	MutationAssessor: NA;SIFT: NA;Polyphen-2: NA	Splice_Region	SNP	diploid	7	45145037	45145037	T	A	7:g.45145037T>A		0.13		150
Sarcoma (TCGA, PanCancer Atlas)	TCGA-DX-A6YV-01	Myxofibrosarcoma	A626D	OncoKB: NA;CIViC: NA;MyCancerGenome: not present;CancerHotspot: no;3DHotspot: no	MutationAssessor: NA;SIFT: NA;Polyphen-2: NA	Missense_Mutation	SNP	gain	7	45139943	45139943	G	T	7:g.45139943G>T		0.09		1161
Sarcoma (TCGA, PanCancer Atlas)	TCGA-DX-A6YV-01	Myxofibrosarcoma	P274T	OncoKB: NA;CIViC: NA;MyCancerGenome: not present;CancerHotspot: no;3DHotspot: no	MutationAssessor: NA;SIFT: NA;Polyphen-2: NA	Missense_Mutation	SNP	gain	7	45144224	45144224	G	T	7:g.45144224G>T		0.09		1161
Sarcoma (TCGA, PanCancer Atlas)	TCGA-DX-AB2P-01	Undifferentiated Pleomorphic Sarcoma/Malignant Fibrous Histiocytoma/High-Grade Spindle Cell Sarcoma	A79D	OncoKB: NA;CIViC: NA;MyCancerGenome: not present;CancerHotspot: no;3DHotspot: no	MutationAssessor: NA;SIFT: NA;Polyphen-2: NA	Missense_Mutation	SNP	shallowdel	7	45148601	45148601	G	T	7:g.45148601G>T		0.08		41
Skin Cutaneous Melanoma (TCGA, PanCancer Atlas)	TCGA-BF-A1Q0-01	Cutaneous Melanoma	E331D	OncoKB: NA;CIViC: NA;MyCancerGenome: not present;CancerHotspot: no;3DHotspot: no	MutationAssessor: NA;SIFT: NA;Polyphen-2: NA	Missense_Mutation	SNP		7	45143770	45143770	C	A	7:g.45143770C>A		0.09		2630
Skin Cutaneous Melanoma (TCGA, PanCancer Atlas)	TCGA-D3-A2JP-06	Cutaneous Melanoma	G593C	OncoKB: NA;CIViC: NA;MyCancerGenome: not present;CancerHotspot: no;3DHotspot: no	MutationAssessor: NA;SIFT: NA;Polyphen-2: NA	Missense_Mutation	SNP	gain	7	45140874	45140874	C	A	7:g.45140874C>A		0.11		4149
Skin Cutaneous Melanoma (TCGA, PanCancer Atlas)	TCGA-D3-A2JP-06	Cutaneous Melanoma	Q448K	OncoKB: NA;CIViC: NA;MyCancerGenome: not present;CancerHotspot: no;3DHotspot: no	MutationAssessor: NA;SIFT: NA;Polyphen-2: NA	Missense_Mutation	SNP	gain	7	45141649	45141649	G	T	7:g.45141649G>T		0.11		4149
Skin Cutaneous Melanoma (TCGA, PanCancer Atlas)	TCGA-D3-A2JP-06	Cutaneous Melanoma	L86M	OncoKB: NA;CIViC: NA;MyCancerGenome: not present;CancerHotspot: no;3DHotspot: no	MutationAssessor: NA;SIFT: NA;Polyphen-2: NA	Missense_Mutation	SNP	gain	7	45148581	45148581	G	T	7:g.45148581G>T		0.08		4149
Skin Cutaneous Melanoma (TCGA, PanCancer Atlas)	TCGA-D3-A3CE-06	Cutaneous Melanoma	W142L	OncoKB: NA;CIViC: NA;MyCancerGenome: not present;CancerHotspot: no;3DHotspot: no	MutationAssessor: NA;SIFT: NA;Polyphen-2: NA	Missense_Mutation	SNP	shallowdel	7	45145350	45145350	C	A	7:g.45145350C>A		0.09		2105
Skin Cutaneous Melanoma (TCGA, PanCancer Atlas)	TCGA-EE-A2GE-06	Cutaneous Melanoma	L262M	OncoKB: NA;CIViC: NA;MyCancerGenome: not present;CancerHotspot: no;3DHotspot: no	MutationAssessor: NA;SIFT: NA;Polyphen-2: NA	Missense_Mutation	SNP	gain	7	45144260	45144260	G	T	7:g.45144260G>T		0.09		666
Skin Cutaneous Melanoma (TCGA, PanCancer Atlas)	TCGA-WE-A8K1-06	Cutaneous Melanoma	F594L	OncoKB: NA;CIViC: NA;MyCancerGenome: not present;CancerHotspot: no;3DHotspot: no	MutationAssessor: NA;SIFT: NA;Polyphen-2: NA	Missense_Mutation	SNP	diploid	7	45140871	45140871	A	G	7:g.45140871A>G		0.26		280
Uterine Corpus Endometrial Carcinoma (TCGA, PanCancer Atlas)	TCGA-A5-A0G1-01	Uterine Serous Carcinoma/Uterine Papillary Serous Carcinoma	L607F	OncoKB: NA;CIViC: NA;MyCancerGenome: not present;CancerHotspot: no;3DHotspot: no	MutationAssessor: NA;SIFT: NA;Polyphen-2: NA	Missense_Mutation	SNP	diploid	7	45140001	45140001	G	A	7:g.45140001G>A		0.26		10820
Uterine Corpus Endometrial Carcinoma (TCGA, PanCancer Atlas)	TCGA-A5-A0G1-01	Uterine Serous Carcinoma/Uterine Papillary Serous Carcinoma	L242M	OncoKB: NA;CIViC: NA;MyCancerGenome: not present;CancerHotspot: no;3DHotspot: no	MutationAssessor: NA;SIFT: NA;Polyphen-2: NA	Missense_Mutation	SNP	diploid	7	45145051	45145051	G	T	7:g.45145051G>T		0.15		10820
Uterine Corpus Endometrial Carcinoma (TCGA, PanCancer Atlas)	TCGA-A5-A0G1-01	Uterine Serous Carcinoma/Uterine Papillary Serous Carcinoma	S112F	OncoKB: NA;CIViC: NA;MyCancerGenome: not present;CancerHotspot: no;3DHotspot: no	MutationAssessor: NA;SIFT: NA;Polyphen-2: NA	Missense_Mutation	SNP	diploid	7	45148502	45148502	G	A	7:g.45148502G>A		0.18		10820
Uterine Corpus Endometrial Carcinoma (TCGA, PanCancer Atlas)	TCGA-A5-A0G2-01	Uterine Serous Carcinoma/Uterine Papillary Serous Carcinoma	S476L	OncoKB: NA;CIViC: NA;MyCancerGenome: not present;CancerHotspot: no;3DHotspot: no	MutationAssessor: NA;SIFT: NA;Polyphen-2: NA	Missense_Mutation	SNP	diploid	7	45141564	45141564	G	A	7:g.45141564G>A		0.31		25712
Uterine Corpus Endometrial Carcinoma (TCGA, PanCancer Atlas)	TCGA-EO-A22R-01	Uterine Endometrioid Carcinoma	S476L	OncoKB: NA;CIViC: NA;MyCancerGenome: not present;CancerHotspot: no;3DHotspot: no	MutationAssessor: NA;SIFT: NA;Polyphen-2: NA	Missense_Mutation	SNP	diploid	7	45141564	45141564	G	A	7:g.45141564G>A		0.3		12771
Uterine Corpus Endometrial Carcinoma (TCGA, PanCancer Atlas)	TCGA-EY-A1GI-01	Uterine Endometrioid Carcinoma	S476L	OncoKB: NA;CIViC: NA;MyCancerGenome: not present;CancerHotspot: no;3DHotspot: no	MutationAssessor: NA;SIFT: NA;Polyphen-2: NA	Missense_Mutation	SNP	diploid	7	45141564	45141564	G	A	7:g.45141564G>A		0.37		4488
Uterine Corpus Endometrial Carcinoma (TCGA, PanCancer Atlas)	TCGA-A5-A0G2-01	Uterine Serous Carcinoma/Uterine Papillary Serous Carcinoma	R277Q	OncoKB: NA;CIViC: NA;MyCancerGenome: not present;CancerHotspot: no;3DHotspot: no	MutationAssessor: NA;SIFT: NA;Polyphen-2: NA	Missense_Mutation	SNP	diploid	7	45144214	45144214	C	T	7:g.45144214C>T		0.25		25712
Uterine Corpus Endometrial Carcinoma (TCGA, PanCancer Atlas)	TCGA-AJ-A5DW-01	Uterine Endometrioid Carcinoma	P383T	OncoKB: NA;CIViC: NA;MyCancerGenome: not present;CancerHotspot: no;3DHotspot: no	MutationAssessor: NA;SIFT: NA;Polyphen-2: NA	Missense_Mutation	SNP	diploid	7	45142961	45142961	G	T	7:g.45142961G>T		0.39		3188
Uterine Corpus Endometrial Carcinoma (TCGA, PanCancer Atlas)	TCGA-AX-A0J1-01	Uterine Endometrioid Carcinoma	D598=	OncoKB: NA;CIViC: NA;MyCancerGenome: not present;CancerHotspot: no;3DHotspot: no	MutationAssessor: NA;SIFT: NA;Polyphen-2: NA	Splice_Region	SNP	diploid	7	45140857	45140857	G	A	7:g.45140857G>A		0.18		5126
Uterine Corpus Endometrial Carcinoma (TCGA, PanCancer Atlas)	TCGA-BS-A0VI-01	Uterine Endometrioid Carcinoma	D598=	OncoKB: NA;CIViC: NA;MyCancerGenome: not present;CancerHotspot: no;3DHotspot: no	MutationAssessor: NA;SIFT: NA;Polyphen-2: NA	Splice_Region	SNP	diploid	7	45140857	45140857	G	A	7:g.45140857G>A		0.39		308
Uterine Corpus Endometrial Carcinoma (TCGA, PanCancer Atlas)	TCGA-B5-A1MX-01	Uterine Endometrioid Carcinoma	A591S	OncoKB: NA;CIViC: NA;MyCancerGenome: not present;CancerHotspot: no;3DHotspot: no	MutationAssessor: NA;SIFT: NA;Polyphen-2: NA	Missense_Mutation	SNP	diploid	7	45140880	45140880	C	A	7:g.45140880C>A		0.52	0.02	5697
Uterine Corpus Endometrial Carcinoma (TCGA, PanCancer Atlas)	TCGA-DF-A2KN-01	Uterine Endometrioid Carcinoma	T209I	OncoKB: NA;CIViC: NA;MyCancerGenome: not present;CancerHotspot: no;3DHotspot: no	MutationAssessor: NA;SIFT: NA;Polyphen-2: NA	Missense_Mutation	SNP	diploid	7	45145149	45145149	G	A	7:g.45145149G>A		0.19		4342
Uterine Corpus Endometrial Carcinoma (TCGA, PanCancer Atlas)	TCGA-EO-A22U-01	Uterine Endometrioid Carcinoma	L342F	OncoKB: NA;CIViC: NA;MyCancerGenome: not present;CancerHotspot: no;3DHotspot: no	MutationAssessor: NA;SIFT: NA;Polyphen-2: NA	Missense_Mutation	SNP	diploid	7	45143739	45143739	G	A	7:g.45143739G>A		0.2		13829
Uterine Corpus Endometrial Carcinoma (TCGA, PanCancer Atlas)	TCGA-EO-A22U-01	Uterine Endometrioid Carcinoma	V273M	OncoKB: NA;CIViC: NA;MyCancerGenome: not present;CancerHotspot: no;3DHotspot: no	MutationAssessor: NA;SIFT: NA;Polyphen-2: NA	Missense_Mutation	SNP	diploid	7	45144227	45144227	C	T	7:g.45144227C>T		0.42		13829
Uterine Corpus Endometrial Carcinoma (TCGA, PanCancer Atlas)	TCGA-EO-A22U-01	Uterine Endometrioid Carcinoma	A32S	OncoKB: NA;CIViC: NA;MyCancerGenome: not present;CancerHotspot: no;3DHotspot: no	MutationAssessor: NA;SIFT: NA;Polyphen-2: NA	Missense_Mutation	SNP	diploid	7	45148743	45148743	C	A	7:g.45148743C>A		0.4		13829
Uterine Corpus Endometrial Carcinoma (TCGA, PanCancer Atlas)	TCGA-EY-A215-01	Uterine Endometrioid Carcinoma	F568L	OncoKB: NA;CIViC: NA;MyCancerGenome: not present;CancerHotspot: no;3DHotspot: no	MutationAssessor: NA;SIFT: NA;Polyphen-2: NA	Missense_Mutation	SNP	diploid	7	45140947	45140947	G	T	7:g.45140947G>T		0.39		4650
Uterine Corpus Endometrial Carcinoma (TCGA, PanCancer Atlas)	TCGA-FI-A2D5-01	Uterine Endometrioid Carcinoma	R574*	OncoKB: NA;CIViC: NA;MyCancerGenome: not present;CancerHotspot: no;3DHotspot: no	MutationAssessor: NA;SIFT: NA;Polyphen-2: NA	Nonsense_Mutation	SNP	diploid	7	45140931	45140931	G	A	7:g.45140931G>A		0.23		13865

## Sheet: FASTKD5
Study	Sample ID	Cancer Type	Protein Change	Annotation	Functional Impact	Mutation Type	Variant Type	Copy #	Chromosome	Start Pos	End Pos	Ref	Var	HGVSg	HGVSc	Allele Freq (T)	Allele Freq (N)	# Mut in Sample
Skin Cutaneous Melanoma (TCGA, PanCancer Atlas)	TCGA-DA-A3F5-06	Cutaneous Melanoma	Q293L	OncoKB: NA;CIViC: NA;MyCancerGenome: not present;CancerHotspot: no;3DHotspot: no	MutationAssessor: impact: medium, score: 2.43;SIFT: NA;Polyphen-2: NA	Missense_Mutation	SNP	gain	20	3128839	3128839	T	A	20:g.3128839T>A	ENST00000380266.3:c.878A>T	0.33		296
Stomach Adenocarcinoma (TCGA, PanCancer Atlas)	TCGA-BR-7851-01	Intestinal Type Stomach Adenocarcinoma	R364H	OncoKB: NA;CIViC: NA;MyCancerGenome: not present;CancerHotspot: no;3DHotspot: no	MutationAssessor: impact: medium, score: 2.54;SIFT: NA;Polyphen-2: NA	Missense_Mutation	SNP	diploid	20	3128626	3128626	C	T	20:g.3128626C>T	ENST00000380266.3:c.1091G>A	0.2		1309
Lung Adenocarcinoma (TCGA, PanCancer Atlas)	TCGA-97-7937-01	Lung Adenocarcinoma	I380V	OncoKB: NA;CIViC: NA;MyCancerGenome: not present;CancerHotspot: no;3DHotspot: no	MutationAssessor: impact: neutral, score: 0.345;SIFT: NA;Polyphen-2: NA	Missense_Mutation	SNP	gain	20	3128579	3128579	T	C	20:g.3128579T>C	ENST00000380266.3:c.1138A>G	0.13		442
Uterine Corpus Endometrial Carcinoma (TCGA, PanCancer Atlas)	TCGA-A5-A0GP-01	Uterine Endometrioid Carcinoma	K339T	OncoKB: NA;CIViC: NA;MyCancerGenome: not present;CancerHotspot: no;3DHotspot: no	MutationAssessor: impact: medium, score: 2.24;SIFT: NA;Polyphen-2: NA	Missense_Mutation	SNP	diploid	20	3128701	3128701	T	G	20:g.3128701T>G	ENST00000380266.3:c.1016A>C	0.33		1458
Colorectal Adenocarcinoma (TCGA, PanCancer Atlas)	TCGA-G4-6302-01	Mucinous Adenocarcinoma of the Colon and Rectum	R116Q	OncoKB: NA;CIViC: NA;MyCancerGenome: not present;CancerHotspot: no;3DHotspot: no	MutationAssessor: impact: medium, score: 2.67;SIFT: NA;Polyphen-2: NA	Missense_Mutation	SNP	diploid	20	3129370	3129370	C	T	20:g.3129370C>T	ENST00000380266.3:c.347G>A	0.1		941
Uterine Corpus Endometrial Carcinoma (TCGA, PanCancer Atlas)	TCGA-AP-A0LM-01	Uterine Endometrioid Carcinoma	R116Q	OncoKB: NA;CIViC: NA;MyCancerGenome: not present;CancerHotspot: no;3DHotspot: no	MutationAssessor: impact: medium, score: 2.67;SIFT: NA;Polyphen-2: NA	Missense_Mutation	SNP	diploid	20	3129370	3129370	C	T	20:g.3129370C>T	ENST00000380266.3:c.347G>A	0.18		13187
Uterine Corpus Endometrial Carcinoma (TCGA, PanCancer Atlas)	TCGA-FI-A2D5-01	Uterine Endometrioid Carcinoma	R116Q	OncoKB: NA;CIViC: NA;MyCancerGenome: not present;CancerHotspot: no;3DHotspot: no	MutationAssessor: impact: medium, score: 2.67;SIFT: NA;Polyphen-2: NA	Missense_Mutation	SNP	diploid	20	3129370	3129370	C	T	20:g.3129370C>T	ENST00000380266.3:c.347G>A	0.13		13865
Skin Cutaneous Melanoma (TCGA, PanCancer Atlas)	TCGA-EE-A2MR-06	Cutaneous Melanoma	R292C	OncoKB: NA;CIViC: NA;MyCancerGenome: not present;CancerHotspot: no;3DHotspot: no	MutationAssessor: impact: medium, score: 2.645;SIFT: NA;Polyphen-2: NA	Missense_Mutation	SNP	diploid	20	3128843	3128843	G	A	20:g.3128843G>A	ENST00000380266.3:c.874C>T	0.16		2920
Uterine Corpus Endometrial Carcinoma (TCGA, PanCancer Atlas)	TCGA-D1-A167-01	Uterine Endometrioid Carcinoma	R292C	OncoKB: NA;CIViC: NA;MyCancerGenome: not present;CancerHotspot: no;3DHotspot: no	MutationAssessor: impact: medium, score: 2.645;SIFT: NA;Polyphen-2: NA	Missense_Mutation	SNP	diploid	20	3128843	3128843	G	A	20:g.3128843G>A	ENST00000380266.3:c.874C>T	0.27		1555
Skin Cutaneous Melanoma (TCGA, PanCancer Atlas)	TCGA-D3-A2J8-06	Cutaneous Melanoma	S762P	OncoKB: NA;CIViC: NA;MyCancerGenome: not present;CancerHotspot: no;3DHotspot: no	MutationAssessor: impact: neutral, score: 0.55;SIFT: NA;Polyphen-2: NA	Missense_Mutation	SNP	diploid	20	3127433	3127433	A	G	20:g.3127433A>G	ENST00000380266.3:c.2284T>C	0.12		953
Ovarian Serous Cystadenocarcinoma (TCGA, PanCancer Atlas)	TCGA-29-1696-01	Serous Ovarian Cancer	S762Y	OncoKB: NA;CIViC: NA;MyCancerGenome: not present;CancerHotspot: no;3DHotspot: no	MutationAssessor: impact: low, score: 0.895;SIFT: NA;Polyphen-2: NA	Missense_Mutation	SNP	diploid	20	3127432	3127432	G	T	20:g.3127432G>T	ENST00000380266.3:c.2285C>A	0.39		49
Breast Invasive Carcinoma (TCGA, PanCancer Atlas)	TCGA-BH-A1EV-01	Breast Invasive Ductal Carcinoma	S401L	OncoKB: NA;CIViC: NA;MyCancerGenome: not present;CancerHotspot: no;3DHotspot: no	MutationAssessor: impact: medium, score: 2.32;SIFT: NA;Polyphen-2: NA	Missense_Mutation	SNP	gain	20	3128515	3128515	G	A	20:g.3128515G>A	ENST00000380266.3:c.1202C>T	0.23		85
Stomach Adenocarcinoma (TCGA, PanCancer Atlas)	TCGA-BR-8373-01	Intestinal Type Stomach Adenocarcinoma	A21V	OncoKB: NA;CIViC: NA;MyCancerGenome: not present;CancerHotspot: no;3DHotspot: no	MutationAssessor: impact: low, score: 1.87;SIFT: NA;Polyphen-2: NA	Missense_Mutation	SNP	gain	20	3129655	3129655	G	A	20:g.3129655G>A	ENST00000380266.3:c.62C>T	0.36		73
Stomach Adenocarcinoma (TCGA, PanCancer Atlas)	TCGA-BR-8680-01	Tubular Stomach Adenocarcinoma	K637T	OncoKB: NA;CIViC: NA;MyCancerGenome: not present;CancerHotspot: no;3DHotspot: no	MutationAssessor: impact: low, score: 1.895;SIFT: NA;Polyphen-2: NA	Missense_Mutation	SNP	diploid	20	3127807	3127807	T	G	20:g.3127807T>G	ENST00000380266.3:c.1910A>C	0.33		5414
Stomach Adenocarcinoma (TCGA, PanCancer Atlas)	TCGA-CG-5721-01	Intestinal Type Stomach Adenocarcinoma	V759A	OncoKB: NA;CIViC: NA;MyCancerGenome: not present;CancerHotspot: no;3DHotspot: no	MutationAssessor: impact: low, score: 0.975;SIFT: NA;Polyphen-2: NA	Missense_Mutation	SNP	diploid	20	3127441	3127441	A	G	20:g.3127441A>G	ENST00000380266.3:c.2276T>C	0.18		3725
Stomach Adenocarcinoma (TCGA, PanCancer Atlas)	TCGA-CG-5721-01	Intestinal Type Stomach Adenocarcinoma	S736P	OncoKB: NA;CIViC: NA;MyCancerGenome: not present;CancerHotspot: no;3DHotspot: no	MutationAssessor: impact: neutral, score: -1.545;SIFT: NA;Polyphen-2: NA	Missense_Mutation	SNP	diploid	20	3127511	3127511	A	G	20:g.3127511A>G	ENST00000380266.3:c.2206T>C	0.15		3725
Lung Adenocarcinoma (TCGA, PanCancer Atlas)	TCGA-38-4631-01	Lung Adenocarcinoma	R586L	OncoKB: NA;CIViC: NA;MyCancerGenome: not present;CancerHotspot: no;3DHotspot: no	MutationAssessor: impact: medium, score: 2.84;SIFT: NA;Polyphen-2: NA	Missense_Mutation	SNP	gain	20	3127960	3127960	C	A	20:g.3127960C>A	ENST00000380266.3:c.1757G>T	0.28		687
Lung Adenocarcinoma (TCGA, PanCancer Atlas)	TCGA-55-7727-01	Lung Adenocarcinoma	M695I	OncoKB: NA;CIViC: NA;MyCancerGenome: not present;CancerHotspot: no;3DHotspot: no	MutationAssessor: impact: neutral, score: 0;SIFT: NA;Polyphen-2: NA	Missense_Mutation	SNP	shallowdel	20	3127632	3127632	C	T	20:g.3127632C>T	ENST00000380266.3:c.2085G>A	0.08		220
Lung Adenocarcinoma (TCGA, PanCancer Atlas)	TCGA-99-7458-01	Lung Adenocarcinoma	K274N	OncoKB: NA;CIViC: NA;MyCancerGenome: not present;CancerHotspot: no;3DHotspot: no	MutationAssessor: impact: low, score: 1.52;SIFT: NA;Polyphen-2: NA	Missense_Mutation	SNP	shallowdel	20	3128895	3128895	C	G	20:g.3128895C>G	ENST00000380266.3:c.822G>C	0.2		437
Uterine Corpus Endometrial Carcinoma (TCGA, PanCancer Atlas)	TCGA-AP-A051-01	Uterine Endometrioid Carcinoma	Q243H	OncoKB: NA;CIViC: NA;MyCancerGenome: not present;CancerHotspot: no;3DHotspot: no	MutationAssessor: impact: medium, score: 2.615;SIFT: NA;Polyphen-2: NA	Missense_Mutation	SNP	diploid	20	3128988	3128988	C	A	20:g.3128988C>A	ENST00000380266.3:c.729G>T	0.12		8312
Uterine Corpus Endometrial Carcinoma (TCGA, PanCancer Atlas)	TCGA-AP-A059-01	Uterine Endometrioid Carcinoma	G644D	OncoKB: NA;CIViC: NA;MyCancerGenome: not present;CancerHotspot: no;3DHotspot: no	MutationAssessor: impact: low, score: 1.59;SIFT: NA;Polyphen-2: NA	Missense_Mutation	SNP	diploid	20	3127786	3127786	C	T	20:g.3127786C>T	ENST00000380266.3:c.1931G>A	0.25		10939
Uterine Corpus Endometrial Carcinoma (TCGA, PanCancer Atlas)	TCGA-AP-A059-01	Uterine Endometrioid Carcinoma	R426Q	OncoKB: NA;CIViC: NA;MyCancerGenome: not present;CancerHotspot: no;3DHotspot: no	MutationAssessor: impact: medium, score: 2.36;SIFT: NA;Polyphen-2: NA	Missense_Mutation	SNP	diploid	20	3128440	3128440	C	T	20:g.3128440C>T	ENST00000380266.3:c.1277G>A	0.29		10939
Uterine Corpus Endometrial Carcinoma (TCGA, PanCancer Atlas)	TCGA-B5-A3FA-01	Uterine Endometrioid Carcinoma	R426Q	OncoKB: NA;CIViC: NA;MyCancerGenome: not present;CancerHotspot: no;3DHotspot: no	MutationAssessor: impact: medium, score: 2.36;SIFT: NA;Polyphen-2: NA	Missense_Mutation	SNP	diploid	20	3128440	3128440	C	T	20:g.3128440C>T	ENST00000380266.3:c.1277G>A	0.27		9652
Uterine Corpus Endometrial Carcinoma (TCGA, PanCancer Atlas)	TCGA-AP-A0LM-01	Uterine Endometrioid Carcinoma	L139M	OncoKB: NA;CIViC: NA;MyCancerGenome: not present;CancerHotspot: no;3DHotspot: no	MutationAssessor: impact: medium, score: 2.565;SIFT: NA;Polyphen-2: NA	Missense_Mutation	SNP	diploid	20	3129302	3129302	G	T	20:g.3129302G>T	ENST00000380266.3:c.415C>A	0.26		13187
Uterine Corpus Endometrial Carcinoma (TCGA, PanCancer Atlas)	TCGA-AP-A0LM-01	Uterine Endometrioid Carcinoma	A74S	OncoKB: NA;CIViC: NA;MyCancerGenome: not present;CancerHotspot: no;3DHotspot: no	MutationAssessor: impact: medium, score: 2.215;SIFT: NA;Polyphen-2: NA	Missense_Mutation	SNP	diploid	20	3129497	3129497	C	A	20:g.3129497C>A	ENST00000380266.3:c.220G>T	0.23		13187
Uterine Corpus Endometrial Carcinoma (TCGA, PanCancer Atlas)	TCGA-AX-A05Z-01	Uterine Endometrioid Carcinoma	L482V	OncoKB: NA;CIViC: NA;MyCancerGenome: not present;CancerHotspot: no;3DHotspot: no	MutationAssessor: impact: neutral, score: -0.325;SIFT: NA;Polyphen-2: NA	Missense_Mutation	SNP	diploid	20	3128273	3128273	A	C	20:g.3128273A>C	ENST00000380266.3:c.1444T>G	0.21		7369
Uterine Corpus Endometrial Carcinoma (TCGA, PanCancer Atlas)	TCGA-BG-A0YV-01	Uterine Serous Carcinoma/Uterine Papillary Serous Carcinoma	A662G	OncoKB: NA;CIViC: NA;MyCancerGenome: not present;CancerHotspot: no;3DHotspot: no	MutationAssessor: impact: low, score: 1.795;SIFT: NA;Polyphen-2: NA	Missense_Mutation	SNP	diploid	20	3127732	3127732	G	C	20:g.3127732G>C	ENST00000380266.3:c.1985C>G	0.53		72
Uterine Corpus Endometrial Carcinoma (TCGA, PanCancer Atlas)	TCGA-BS-A0UA-01	Uterine Endometrioid Carcinoma	R532H	OncoKB: NA;CIViC: NA;MyCancerGenome: not present;CancerHotspot: no;3DHotspot: no	MutationAssessor: impact: medium, score: 2.52;SIFT: NA;Polyphen-2: NA	Missense_Mutation	SNP	diploid	20	3128122	3128122	C	T	20:g.3128122C>T	ENST00000380266.3:c.1595G>A	0.22		321
Uterine Corpus Endometrial Carcinoma (TCGA, PanCancer Atlas)	TCGA-BS-A0UF-01	Uterine Endometrioid Carcinoma	L281P	OncoKB: NA;CIViC: NA;MyCancerGenome: not present;CancerHotspot: no;3DHotspot: no	MutationAssessor: impact: medium, score: 2.47;SIFT: NA;Polyphen-2: NA	Missense_Mutation	SNP	diploid	20	3128875	3128875	A	G	20:g.3128875A>G	ENST00000380266.3:c.842T>C	0.44		8376
Uterine Corpus Endometrial Carcinoma (TCGA, PanCancer Atlas)	TCGA-B5-A1MX-01	Uterine Endometrioid Carcinoma	D205Y	OncoKB: NA;CIViC: NA;MyCancerGenome: not present;CancerHotspot: no;3DHotspot: no	MutationAssessor: impact: medium, score: 2.43;SIFT: NA;Polyphen-2: NA	Missense_Mutation	SNP	diploid	20	3129104	3129104	C	A	20:g.3129104C>A	ENST00000380266.3:c.613G>T	0.53		5697
Uterine Corpus Endometrial Carcinoma (TCGA, PanCancer Atlas)	TCGA-BS-A0UV-01	Uterine Endometrioid Carcinoma	D205Y	OncoKB: NA;CIViC: NA;MyCancerGenome: not present;CancerHotspot: no;3DHotspot: no	MutationAssessor: impact: medium, score: 2.43;SIFT: NA;Polyphen-2: NA	Missense_Mutation	SNP	diploid	20	3129104	3129104	C	A	20:g.3129104C>A	ENST00000380266.3:c.613G>T	0.27		8968
Uterine Corpus Endometrial Carcinoma (TCGA, PanCancer Atlas)	TCGA-D1-A16Y-01	Uterine Endometrioid Carcinoma	Y707C	OncoKB: NA;CIViC: NA;MyCancerGenome: not present;CancerHotspot: no;3DHotspot: no	MutationAssessor: impact: medium, score: 2.74;SIFT: NA;Polyphen-2: NA	Missense_Mutation	SNP	diploid	20	3127597	3127597	T	C	20:g.3127597T>C	ENST00000380266.3:c.2120A>G	0.47		1065
Uterine Corpus Endometrial Carcinoma (TCGA, PanCancer Atlas)	TCGA-D1-A17Q-01	Uterine Endometrioid Carcinoma	F559L	OncoKB: NA;CIViC: NA;MyCancerGenome: not present;CancerHotspot: no;3DHotspot: no	MutationAssessor: impact: medium, score: 2.295;SIFT: NA;Polyphen-2: NA	Missense_Mutation	SNP	diploid	20	3128040	3128040	G	T	20:g.3128040G>T	ENST00000380266.3:c.1677C>A	0.39		5940
Bladder Urothelial Carcinoma (TCGA, PanCancer Atlas)	TCGA-BT-A20N-01	Bladder Urothelial Carcinoma	E734Q	OncoKB: NA;CIViC: NA;MyCancerGenome: not present;CancerHotspot: no;3DHotspot: no	MutationAssessor: impact: low, score: 1.01;SIFT: NA;Polyphen-2: NA	Missense_Mutation	SNP	shallowdel	20	3127517	3127517	C	G	20:g.3127517C>G	ENST00000380266.3:c.2200G>C	0.47		240
Skin Cutaneous Melanoma (TCGA, PanCancer Atlas)	TCGA-RP-A695-06	Cutaneous Melanoma	R26Q	OncoKB: NA;CIViC: NA;MyCancerGenome: not present;CancerHotspot: no;3DHotspot: no	MutationAssessor: impact: neutral, score: -1.555;SIFT: NA;Polyphen-2: NA	Missense_Mutation	SNP	shallowdel	20	3129640	3129640	C	T	20:g.3129640C>T	ENST00000380266.3:c.77G>A	0.24		724
Lung Adenocarcinoma (TCGA, PanCancer Atlas)	TCGA-05-4244-01	Lung Adenocarcinoma	S588F	OncoKB: NA;CIViC: NA;MyCancerGenome: not present;CancerHotspot: no;3DHotspot: no	MutationAssessor: impact: medium, score: 2.705;SIFT: NA;Polyphen-2: NA	Missense_Mutation	SNP	diploid	20	3127954	3127954	G	A	20:g.3127954G>A	ENST00000380266.3:c.1763C>T	0.14		191
Lung Adenocarcinoma (TCGA, PanCancer Atlas)	TCGA-44-3918-01	Lung Adenocarcinoma	D518N	OncoKB: NA;CIViC: NA;MyCancerGenome: not present;CancerHotspot: no;3DHotspot: no	MutationAssessor: impact: medium, score: 2.84;SIFT: NA;Polyphen-2: NA	Missense_Mutation	SNP	diploid	20	3128165	3128165	C	T	20:g.3128165C>T	ENST00000380266.3:c.1552G>A	0.21		884
Lung Squamous Cell Carcinoma (TCGA, PanCancer Atlas)	TCGA-NC-A5HG-01	Lung Squamous Cell Carcinoma	D518G	OncoKB: NA;CIViC: NA;MyCancerGenome: not present;CancerHotspot: no;3DHotspot: no	MutationAssessor: impact: medium, score: 2.295;SIFT: NA;Polyphen-2: NA	Missense_Mutation	SNP	shallowdel	20	3128164	3128164	T	C	20:g.3128164T>C	ENST00000380266.3:c.1553A>G	0.94		523
Uterine Carcinosarcoma (TCGA, PanCancer Atlas)	TCGA-N6-A4VG-01	Uterine Carcinosarcoma/Uterine Malignant Mixed Mullerian Tumor	R746G	OncoKB: NA;CIViC: NA;MyCancerGenome: not present;CancerHotspot: no;3DHotspot: no	MutationAssessor: impact: medium, score: 2.52;SIFT: NA;Polyphen-2: NA	Missense_Mutation	SNP	shallowdel	20	3127481	3127481	G	C	20:g.3127481G>C	ENST00000380266.3:c.2236C>G	0.3		38
Breast Invasive Carcinoma (TCGA, PanCancer Atlas)	TCGA-AN-A0XV-01	Breast Invasive Ductal Carcinoma	C685G	OncoKB: NA;CIViC: NA;MyCancerGenome: not present;CancerHotspot: no;3DHotspot: no	MutationAssessor: impact: low, score: 1.59;SIFT: NA;Polyphen-2: NA	Missense_Mutation	SNP	diploid	20	3127664	3127664	A	C	20:g.3127664A>C	ENST00000380266.3:c.2053T>G	0.44		32
Colorectal Adenocarcinoma (TCGA, PanCancer Atlas)	TCGA-AA-3864-01	Colon Adenocarcinoma	R748H	OncoKB: NA;CIViC: NA;MyCancerGenome: not present;CancerHotspot: no;3DHotspot: no	MutationAssessor: impact: medium, score: 2.98;SIFT: NA;Polyphen-2: NA	Missense_Mutation	SNP	diploid	20	3127474	3127474	C	T	20:g.3127474C>T	ENST00000380266.3:c.2243G>A	0.35		2443
Uterine Corpus Endometrial Carcinoma (TCGA, PanCancer Atlas)	TCGA-B5-A3FC-01	Uterine Endometrioid Carcinoma	R748H	OncoKB: NA;CIViC: NA;MyCancerGenome: not present;CancerHotspot: no;3DHotspot: no	MutationAssessor: impact: medium, score: 2.98;SIFT: NA;Polyphen-2: NA	Missense_Mutation	SNP	diploid	20	3127474	3127474	C	T	20:g.3127474C>T	ENST00000380266.3:c.2243G>A	0.36		12211
Cervical Squamous Cell Carcinoma (TCGA, PanCancer Atlas)	TCGA-2W-A8YY-01	Cervical Squamous Cell Carcinoma	R746Q	OncoKB: NA;CIViC: NA;MyCancerGenome: not present;CancerHotspot: no;3DHotspot: no	MutationAssessor: impact: low, score: 0.935;SIFT: NA;Polyphen-2: NA	Missense_Mutation	SNP	diploid	20	3127480	3127480	C	T	20:g.3127480C>T	ENST00000380266.3:c.2237G>A	0.36		11307
Colorectal Adenocarcinoma (TCGA, PanCancer Atlas)	TCGA-AA-A010-01	Colon Adenocarcinoma	R746Q	OncoKB: NA;CIViC: NA;MyCancerGenome: not present;CancerHotspot: no;3DHotspot: no	MutationAssessor: impact: low, score: 0.935;SIFT: NA;Polyphen-2: NA	Missense_Mutation	SNP	diploid	20	3127480	3127480	C	T	20:g.3127480C>T	ENST00000380266.3:c.2237G>A	0.34		7496
Uterine Corpus Endometrial Carcinoma (TCGA, PanCancer Atlas)	TCGA-EY-A1GI-01	Uterine Endometrioid Carcinoma	R746Q	OncoKB: NA;CIViC: NA;MyCancerGenome: not present;CancerHotspot: no;3DHotspot: no	MutationAssessor: impact: low, score: 0.935;SIFT: NA;Polyphen-2: NA	Missense_Mutation	SNP	diploid	20	3127480	3127480	C	T	20:g.3127480C>T	ENST00000380266.3:c.2237G>A	0.43		4488
Colorectal Adenocarcinoma (TCGA, PanCancer Atlas)	TCGA-A6-6780-01	Mucinous Adenocarcinoma of the Colon and Rectum	S266Ffs*2	OncoKB: NA;CIViC: NA;MyCancerGenome: not present;CancerHotspot: no;3DHotspot: no	MutationAssessor: NA;SIFT: NA;Polyphen-2: NA	Frame_Shift_Ins	INS	diploid	20	3128920	3128921	-	A	20:g.3128920_3128921insA	ENST00000380266.3:c.796dup	0.25		1177
Stomach Adenocarcinoma (TCGA, PanCancer Atlas)	TCGA-VQ-A91K-01	Intestinal Type Stomach Adenocarcinoma	S266Ffs*2	OncoKB: NA;CIViC: NA;MyCancerGenome: not present;CancerHotspot: no;3DHotspot: no	MutationAssessor: NA;SIFT: NA;Polyphen-2: NA	Frame_Shift_Ins	INS	diploid	20	3128920	3128921	-	A	20:g.3128920_3128921insA	ENST00000380266.3:c.796dup	0.23		1206
Skin Cutaneous Melanoma (TCGA, PanCancer Atlas)	TCGA-D3-A1Q6-06	Cutaneous Melanoma	V282A	OncoKB: NA;CIViC: NA;MyCancerGenome: not present;CancerHotspot: no;3DHotspot: no	MutationAssessor: impact: low, score: 1.385;SIFT: NA;Polyphen-2: NA	Missense_Mutation	SNP	diploid	20	3128872	3128872	A	G	20:g.3128872A>G	ENST00000380266.3:c.845T>C	0.15		951
Skin Cutaneous Melanoma (TCGA, PanCancer Atlas)	TCGA-EE-A3JI-06	Cutaneous Melanoma	S64F	OncoKB: NA;CIViC: NA;MyCancerGenome: not present;CancerHotspot: no;3DHotspot: no	MutationAssessor: impact: medium, score: 2.175;SIFT: NA;Polyphen-2: NA	Missense_Mutation	SNP	gain	20	3129526	3129526	G	A	20:g.3129526G>A	ENST00000380266.3:c.191C>T	0.54		993
Skin Cutaneous Melanoma (TCGA, PanCancer Atlas)	TCGA-EE-A29W-06	Cutaneous Melanoma	S277F	OncoKB: NA;CIViC: NA;MyCancerGenome: not present;CancerHotspot: no;3DHotspot: no	MutationAssessor: impact: medium, score: 2.52;SIFT: NA;Polyphen-2: NA	Missense_Mutation	SNP	gain	20	3128887	3128887	G	A	20:g.3128887G>A	ENST00000380266.3:c.830C>T	0.52		274
Skin Cutaneous Melanoma (TCGA, PanCancer Atlas)	TCGA-ER-A2NC-06	Cutaneous Melanoma	L356S	OncoKB: NA;CIViC: NA;MyCancerGenome: not present;CancerHotspot: no;3DHotspot: no	MutationAssessor: impact: medium, score: 2.32;SIFT: NA;Polyphen-2: NA	Missense_Mutation	SNP	gain	20	3128650	3128650	A	G	20:g.3128650A>G	ENST00000380266.3:c.1067T>C	0.61		349
Breast Invasive Carcinoma (TCGA, PanCancer Atlas)	TCGA-BH-A0HF-01	Breast Invasive Ductal Carcinoma	P44L	OncoKB: NA;CIViC: NA;MyCancerGenome: not present;CancerHotspot: no;3DHotspot: no	MutationAssessor: impact: medium, score: 2.255;SIFT: NA;Polyphen-2: NA	Missense_Mutation	SNP		20	3129586	3129586	G	A	20:g.3129586G>A	ENST00000380266.3:c.131C>T	0.11		832
Skin Cutaneous Melanoma (TCGA, PanCancer Atlas)	TCGA-FR-A3R1-01	Cutaneous Melanoma	S711F	OncoKB: NA;CIViC: NA;MyCancerGenome: not present;CancerHotspot: no;3DHotspot: no	MutationAssessor: impact: medium, score: 3.075;SIFT: NA;Polyphen-2: NA	Missense_Mutation	SNP		20	3127585	3127585	G	A	20:g.3127585G>A	ENST00000380266.3:c.2132C>T	0.32		333
Skin Cutaneous Melanoma (TCGA, PanCancer Atlas)	TCGA-GN-A26C-01	Cutaneous Melanoma	H367R	OncoKB: NA;CIViC: NA;MyCancerGenome: not present;CancerHotspot: no;3DHotspot: no	MutationAssessor: impact: low, score: 1.69;SIFT: NA;Polyphen-2: NA	Missense_Mutation	SNP		20	3128617	3128617	T	C	20:g.3128617T>C	ENST00000380266.3:c.1100A>G	0.17		2464
Colorectal Adenocarcinoma (TCGA, PanCancer Atlas)	TCGA-D5-6928-01	Mucinous Adenocarcinoma of the Colon and Rectum	L281Ffs*3	OncoKB: NA;CIViC: NA;MyCancerGenome: not present;CancerHotspot: no;3DHotspot: no	MutationAssessor: NA;SIFT: NA;Polyphen-2: NA	Frame_Shift_Del	DEL	gain	20	3128873	3128876	CTAG	-	20:g.3128873_3128876del	ENST00000380266.3:c.841_844del	0.17		1602
Colorectal Adenocarcinoma (TCGA, PanCancer Atlas)	TCGA-G4-6588-01	Colon Adenocarcinoma	T366I	OncoKB: NA;CIViC: NA;MyCancerGenome: not present;CancerHotspot: no;3DHotspot: no	MutationAssessor: impact: medium, score: 2.32;SIFT: NA;Polyphen-2: NA	Missense_Mutation	SNP	diploid	20	3128620	3128620	G	A	20:g.3128620G>A	ENST00000380266.3:c.1097C>T	0.14		1965
Sarcoma (TCGA, PanCancer Atlas)	TCGA-X6-A7WA-01	Leiomyosarcoma	L281I	OncoKB: NA;CIViC: NA;MyCancerGenome: not present;CancerHotspot: no;3DHotspot: no	MutationAssessor: impact: medium, score: 2.47;SIFT: NA;Polyphen-2: NA	Missense_Mutation	SNP	diploid	20	3128876	3128876	G	T	20:g.3128876G>T	ENST00000380266.3:c.841C>A	0.16		470
Skin Cutaneous Melanoma (TCGA, PanCancer Atlas)	TCGA-D3-A2JP-06	Cutaneous Melanoma	L482F	OncoKB: NA;CIViC: NA;MyCancerGenome: not present;CancerHotspot: no;3DHotspot: no	MutationAssessor: impact: low, score: 1.2;SIFT: NA;Polyphen-2: NA	Missense_Mutation	SNP	diploid	20	3128271	3128271	C	A	20:g.3128271C>A	ENST00000380266.3:c.1446G>T	0.11		4149
Uterine Corpus Endometrial Carcinoma (TCGA, PanCancer Atlas)	TCGA-A5-A0G2-01	Uterine Serous Carcinoma/Uterine Papillary Serous Carcinoma	R586Q	OncoKB: NA;CIViC: NA;MyCancerGenome: not present;CancerHotspot: no;3DHotspot: no	MutationAssessor: impact: medium, score: 2.84;SIFT: NA;Polyphen-2: NA	Missense_Mutation	SNP	shallowdel	20	3127960	3127960	C	T	20:g.3127960C>T	ENST00000380266.3:c.1757G>A	0.55		25712
Esophageal Adenocarcinoma (TCGA, PanCancer Atlas)	TCGA-L5-A4OI-01	Esophageal Adenocarcinoma	P573Afs*17	OncoKB: NA;CIViC: NA;MyCancerGenome: not present;CancerHotspot: no;3DHotspot: no	MutationAssessor: NA;SIFT: NA;Polyphen-2: NA	Frame_Shift_Ins	INS	diploid	20	3128000	3128001	-	C	20:g.3128000_3128001insC	ENST00000380266.3:c.1716dup	0.35		1707
Stomach Adenocarcinoma (TCGA, PanCancer Atlas)	TCGA-VQ-A91D-01	Intestinal Type Stomach Adenocarcinoma	Q574Sfs*7	OncoKB: NA;CIViC: NA;MyCancerGenome: not present;CancerHotspot: no;3DHotspot: no	MutationAssessor: NA;SIFT: NA;Polyphen-2: NA	Frame_Shift_Del	DEL	diploid	20	3128001	3128001	C	-	20:g.3128001del	ENST00000380266.3:c.1716del	0.26		2139
Uterine Corpus Endometrial Carcinoma (TCGA, PanCancer Atlas)	TCGA-B5-A11H-01	Uterine Endometrioid Carcinoma	Q574Sfs*7	OncoKB: NA;CIViC: NA;MyCancerGenome: not present;CancerHotspot: no;3DHotspot: no	MutationAssessor: NA;SIFT: NA;Polyphen-2: NA	Frame_Shift_Del	DEL	diploid	20	3128001	3128001	C	-	20:g.3128001del	ENST00000380266.3:c.1716del	0.26		1017
Head and Neck Squamous Cell Carcinoma (TCGA, PanCancer Atlas)	TCGA-CN-4723-01	Head and Neck Squamous Cell Carcinoma	D491N	OncoKB: NA;CIViC: NA;MyCancerGenome: not present;CancerHotspot: no;3DHotspot: no	MutationAssessor: impact: neutral, score: 0.205;SIFT: NA;Polyphen-2: NA	Missense_Mutation	SNP	diploid	20	3128246	3128246	C	T	20:g.3128246C>T	ENST00000380266.3:c.1471G>A	0.33		742
Stomach Adenocarcinoma (TCGA, PanCancer Atlas)	TCGA-VQ-A8P2-01	Mucinous Stomach Adenocarcinoma	D491N	OncoKB: NA;CIViC: NA;MyCancerGenome: not present;CancerHotspot: no;3DHotspot: no	MutationAssessor: impact: neutral, score: 0.205;SIFT: NA;Polyphen-2: NA	Missense_Mutation	SNP	diploid	20	3128246	3128246	C	T	20:g.3128246C>T	ENST00000380266.3:c.1471G>A	0.47		6366
Lung Adenocarcinoma (TCGA, PanCancer Atlas)	TCGA-55-8092-01	Lung Adenocarcinoma	S456C	OncoKB: NA;CIViC: NA;MyCancerGenome: not present;CancerHotspot: no;3DHotspot: no	MutationAssessor: impact: low, score: 1.04;SIFT: NA;Polyphen-2: NA	Missense_Mutation	SNP	shallowdel	20	3128351	3128351	T	A	20:g.3128351T>A	ENST00000380266.3:c.1366A>T	0.34		491
Lung Squamous Cell Carcinoma (TCGA, PanCancer Atlas)	TCGA-85-A5B5-01	Lung Squamous Cell Carcinoma	S328L	OncoKB: NA;CIViC: NA;MyCancerGenome: not present;CancerHotspot: no;3DHotspot: no	MutationAssessor: impact: medium, score: 2.51;SIFT: NA;Polyphen-2: NA	Missense_Mutation	SNP	gain	20	3128734	3128734	G	A	20:g.3128734G>A	ENST00000380266.3:c.983C>T	0.43		347
Esophageal Adenocarcinoma (TCGA, PanCancer Atlas)	TCGA-2H-A9GR-01	Esophageal Adenocarcinoma	Y268*	OncoKB: NA;CIViC: NA;MyCancerGenome: not present;CancerHotspot: no;3DHotspot: no	MutationAssessor: NA;SIFT: NA;Polyphen-2: NA	Nonsense_Mutation	SNP	gain	20	3128913	3128913	A	T	20:g.3128913A>T	ENST00000380266.3:c.804T>A	0.39		301
Stomach Adenocarcinoma (TCGA, PanCancer Atlas)	TCGA-VQ-A8P2-01	Mucinous Stomach Adenocarcinoma	P463S	OncoKB: NA;CIViC: NA;MyCancerGenome: not present;CancerHotspot: no;3DHotspot: no	MutationAssessor: impact: neutral, score: 0.53;SIFT: NA;Polyphen-2: NA	Missense_Mutation	SNP	diploid	20	3128330	3128330	G	A	20:g.3128330G>A	ENST00000380266.3:c.1387C>T	0.44		6366
Stomach Adenocarcinoma (TCGA, PanCancer Atlas)	TCGA-VQ-A8P2-01	Mucinous Stomach Adenocarcinoma	R26*	OncoKB: NA;CIViC: NA;MyCancerGenome: not present;CancerHotspot: no;3DHotspot: no	MutationAssessor: NA;SIFT: NA;Polyphen-2: NA	Nonsense_Mutation	SNP	diploid	20	3129641	3129641	G	A	20:g.3129641G>A	ENST00000380266.3:c.76C>T	0.25		6366
Stomach Adenocarcinoma (TCGA, PanCancer Atlas)	TCGA-FP-A8CX-01	Signet Ring Cell Carcinoma of the Stomach	P386L	OncoKB: NA;CIViC: NA;MyCancerGenome: not present;CancerHotspot: no;3DHotspot: no	MutationAssessor: impact: medium, score: 2.24;SIFT: NA;Polyphen-2: NA	Missense_Mutation	SNP	gain	20	3128560	3128560	G	A	20:g.3128560G>A	ENST00000380266.3:c.1157C>T	0.08		85
Stomach Adenocarcinoma (TCGA, PanCancer Atlas)	TCGA-HU-A4GT-01	Tubular Stomach Adenocarcinoma	F668Lfs*8	OncoKB: NA;CIViC: NA;MyCancerGenome: not present;CancerHotspot: no;3DHotspot: no	MutationAssessor: NA;SIFT: NA;Polyphen-2: NA	Frame_Shift_Ins	INS	diploid	20	3127716	3127717	-	C	20:g.3127716_3127717insC	ENST00000380266.3:c.2000dup	0.26		1262
Uterine Carcinosarcoma (TCGA, PanCancer Atlas)	TCGA-N5-A4RM-01	Uterine Carcinosarcoma/Uterine Malignant Mixed Mullerian Tumor	R354L	OncoKB: NA;CIViC: NA;MyCancerGenome: not present;CancerHotspot: no;3DHotspot: no	MutationAssessor: impact: neutral, score: 0;SIFT: NA;Polyphen-2: NA	Missense_Mutation	SNP	gain	20	3128656	3128656	C	A	20:g.3128656C>A	ENST00000380266.3:c.1061G>T	0.09		40
Glioblastoma Multiforme (TCGA, PanCancer Atlas)	TCGA-06-5416-01	Glioblastoma Multiforme	R256H	OncoKB: NA;CIViC: NA;MyCancerGenome: not present;CancerHotspot: no;3DHotspot: no	MutationAssessor: impact: neutral, score: 0.785;SIFT: NA;Polyphen-2: NA	Missense_Mutation	SNP	diploid	20	3128950	3128950	C	T	20:g.3128950C>T	ENST00000380266.3:c.767G>A	0.2	0.01	12178
Pheochromocytoma and Paraganglioma (TCGA, PanCancer Atlas)	TCGA-RW-A68B-01	Pheochromocytoma	R256H	OncoKB: NA;CIViC: NA;MyCancerGenome: not present;CancerHotspot: no;3DHotspot: no	MutationAssessor: impact: neutral, score: 0.785;SIFT: NA;Polyphen-2: NA	Missense_Mutation	SNP	diploid	20	3128950	3128950	C	T	20:g.3128950C>T	ENST00000380266.3:c.767G>A	0.05		6
Adrenocortical Carcinoma (TCGA, PanCancer Atlas)	TCGA-OR-A5JO-01	Adrenocortical Carcinoma	M553V	OncoKB: NA;CIViC: NA;MyCancerGenome: not present;CancerHotspot: no;3DHotspot: no	MutationAssessor: impact: medium, score: 2.325;SIFT: NA;Polyphen-2: NA	Missense_Mutation	SNP	diploid	20	3128060	3128060	T	C	20:g.3128060T>C	ENST00000380266.3:c.1657A>G	0.05		13
Cervical Squamous Cell Carcinoma (TCGA, PanCancer Atlas)	TCGA-EK-A2R7-01	Cervical Squamous Cell Carcinoma	S20F	OncoKB: NA;CIViC: NA;MyCancerGenome: not present;CancerHotspot: no;3DHotspot: no	MutationAssessor: impact: neutral, score: -0.975;SIFT: NA;Polyphen-2: NA	Missense_Mutation	SNP	gain	20	3129658	3129658	G	A	20:g.3129658G>A	ENST00000380266.3:c.59C>T	0.29		124
Head and Neck Squamous Cell Carcinoma (TCGA, PanCancer Atlas)	TCGA-CQ-7071-01	Head and Neck Squamous Cell Carcinoma	D297G	OncoKB: NA;CIViC: NA;MyCancerGenome: not present;CancerHotspot: no;3DHotspot: no	MutationAssessor: impact: medium, score: 2.645;SIFT: NA;Polyphen-2: NA	Missense_Mutation	SNP	diploid	20	3128827	3128827	T	C	20:g.3128827T>C	ENST00000380266.3:c.890A>G	0.25		421
Kidney Renal Papillary Cell Carcinoma (TCGA, PanCancer Atlas)	TCGA-BQ-7044-01	Papillary Renal Cell Carcinoma	G409*	OncoKB: NA;CIViC: NA;MyCancerGenome: not present;CancerHotspot: no;3DHotspot: no	MutationAssessor: NA;SIFT: NA;Polyphen-2: NA	Nonsense_Mutation	SNP	diploid	20	3128492	3128492	C	A	20:g.3128492C>A	ENST00000380266.3:c.1225G>T	0.09		278
Bladder Urothelial Carcinoma (TCGA, PanCancer Atlas)	TCGA-FD-A6TA-01	Bladder Urothelial Carcinoma	L537F	OncoKB: NA;CIViC: NA;MyCancerGenome: not present;CancerHotspot: no;3DHotspot: no	MutationAssessor: impact: low, score: 1.86;SIFT: NA;Polyphen-2: NA	Missense_Mutation	SNP	diploid	20	3128108	3128108	G	A	20:g.3128108G>A	ENST00000380266.3:c.1609C>T	0.41		251
Bladder Urothelial Carcinoma (TCGA, PanCancer Atlas)	TCGA-UY-A78K-01	Bladder Urothelial Carcinoma	S142L	OncoKB: NA;CIViC: NA;MyCancerGenome: not present;CancerHotspot: no;3DHotspot: no	MutationAssessor: impact: medium, score: 2.44;SIFT: NA;Polyphen-2: NA	Missense_Mutation	SNP	shallowdel	20	3129292	3129292	G	A	20:g.3129292G>A	ENST00000380266.3:c.425C>T	0.13		771
Skin Cutaneous Melanoma (TCGA, PanCancer Atlas)	TCGA-RP-A694-06	Cutaneous Melanoma	S223L	OncoKB: NA;CIViC: NA;MyCancerGenome: not present;CancerHotspot: no;3DHotspot: no	MutationAssessor: impact: medium, score: 2.125;SIFT: NA;Polyphen-2: NA	Missense_Mutation	SNP	diploid	20	3129049	3129049	G	A	20:g.3129049G>A	ENST00000380266.3:c.668C>T	0.37		594
Skin Cutaneous Melanoma (TCGA, PanCancer Atlas)	TCGA-D9-A6EC-06	Cutaneous Melanoma	L418S	OncoKB: NA;CIViC: NA;MyCancerGenome: not present;CancerHotspot: no;3DHotspot: no	MutationAssessor: impact: medium, score: 2.24;SIFT: NA;Polyphen-2: NA	Missense_Mutation	SNP	gain	20	3128464	3128464	A	G	20:g.3128464A>G	ENST00000380266.3:c.1253T>C	0.14		3676
Bladder Urothelial Carcinoma (TCGA, PanCancer Atlas)	TCGA-XF-AAMZ-01	Bladder Urothelial Carcinoma	L714V	OncoKB: NA;CIViC: NA;MyCancerGenome: not present;CancerHotspot: no;3DHotspot: no	MutationAssessor: impact: medium, score: 3.36;SIFT: NA;Polyphen-2: NA	Missense_Mutation	SNP	gain	20	3127577	3127577	G	C	20:g.3127577G>C	ENST00000380266.3:c.2140C>G	0.1		267
Bladder Urothelial Carcinoma (TCGA, PanCancer Atlas)	TCGA-ZF-AA4X-01	Bladder Urothelial Carcinoma	L398V	OncoKB: NA;CIViC: NA;MyCancerGenome: not present;CancerHotspot: no;3DHotspot: no	MutationAssessor: impact: medium, score: 2.36;SIFT: NA;Polyphen-2: NA	Missense_Mutation	SNP	diploid	20	3128525	3128525	G	C	20:g.3128525G>C	ENST00000380266.3:c.1192C>G	0.56		583
Colorectal Adenocarcinoma (TCGA, PanCancer Atlas)	TCGA-A6-2686-01	Colon Adenocarcinoma	A753V	OncoKB: NA;CIViC: NA;MyCancerGenome: not present;CancerHotspot: no;3DHotspot: no	MutationAssessor: impact: medium, score: 2.62;SIFT: NA;Polyphen-2: NA	Missense_Mutation	SNP	gain	20	3127459	3127459	G	A	20:g.3127459G>A	ENST00000380266.3:c.2258C>T	0.15		2139
Uterine Corpus Endometrial Carcinoma (TCGA, PanCancer Atlas)	TCGA-FI-A2D5-01	Uterine Endometrioid Carcinoma	A753V	OncoKB: NA;CIViC: NA;MyCancerGenome: not present;CancerHotspot: no;3DHotspot: no	MutationAssessor: impact: medium, score: 2.62;SIFT: NA;Polyphen-2: NA	Missense_Mutation	SNP	diploid	20	3127459	3127459	G	A	20:g.3127459G>A	ENST00000380266.3:c.2258C>T	0.33		13865
Uterine Carcinosarcoma (TCGA, PanCancer Atlas)	TCGA-ND-A4WC-01	Uterine Carcinosarcoma/Uterine Malignant Mixed Mullerian Tumor	N612H	OncoKB: NA;CIViC: NA;MyCancerGenome: not present;CancerHotspot: no;3DHotspot: no	MutationAssessor: impact: neutral, score: 0;SIFT: NA;Polyphen-2: NA	Missense_Mutation	SNP	diploid	20	3127883	3127883	T	G	20:g.3127883T>G	ENST00000380266.3:c.1834A>C	0.38		3667
Uterine Carcinosarcoma (TCGA, PanCancer Atlas)	TCGA-ND-A4WC-01	Uterine Carcinosarcoma/Uterine Malignant Mixed Mullerian Tumor	S7P	OncoKB: NA;CIViC: NA;MyCancerGenome: not present;CancerHotspot: no;3DHotspot: no	MutationAssessor: impact: neutral, score: 0.345;SIFT: NA;Polyphen-2: NA	Missense_Mutation	SNP	diploid	20	3129698	3129698	A	G	20:g.3129698A>G	ENST00000380266.3:c.19T>C	0.38		3667
Esophageal Adenocarcinoma (TCGA, PanCancer Atlas)	TCGA-2H-A9GJ-01	Esophageal Adenocarcinoma	M224V	OncoKB: NA;CIViC: NA;MyCancerGenome: not present;CancerHotspot: no;3DHotspot: no	MutationAssessor: impact: low, score: 0.99;SIFT: NA;Polyphen-2: NA	Missense_Mutation	SNP	diploid	20	3129047	3129047	T	C	20:g.3129047T>C	ENST00000380266.3:c.670A>G	0.18		90
Skin Cutaneous Melanoma (TCGA, PanCancer Atlas)	TCGA-BF-A1PX-01	Cutaneous Melanoma	R727W	OncoKB: NA;CIViC: NA;MyCancerGenome: not present;CancerHotspot: no;3DHotspot: no	MutationAssessor: impact: low, score: 1.935;SIFT: NA;Polyphen-2: NA	Missense_Mutation	SNP		20	3127538	3127538	G	A	20:g.3127538G>A	ENST00000380266.3:c.2179C>T	0.18		695
Uterine Corpus Endometrial Carcinoma (TCGA, PanCancer Atlas)	TCGA-D1-A17Q-01	Uterine Endometrioid Carcinoma	V56Sfs*2	OncoKB: NA;CIViC: NA;MyCancerGenome: not present;CancerHotspot: no;3DHotspot: no	MutationAssessor: NA;SIFT: NA;Polyphen-2: NA	Frame_Shift_Ins	INS	diploid	20	3129551	3129552	-	T	20:g.3129551_3129552insT	ENST00000380266.3:c.165dup	0.15		5940
Brain Lower Grade Glioma (TCGA, PanCancer Atlas)	TCGA-DU-6392-01	Astrocytoma	A493T	OncoKB: NA;CIViC: NA;MyCancerGenome: not present;CancerHotspot: no;3DHotspot: no	MutationAssessor: impact: medium, score: 2.585;SIFT: NA;Polyphen-2: NA	Missense_Mutation	SNP	diploid	20	3128240	3128240	C	T	20:g.3128240C>T	ENST00000380266.3:c.1477G>A	0.23		10863
Bladder Urothelial Carcinoma (TCGA, PanCancer Atlas)	TCGA-KQ-A41N-01	Bladder Urothelial Carcinoma	S29*	OncoKB: NA;CIViC: NA;MyCancerGenome: not present;CancerHotspot: no;3DHotspot: no	MutationAssessor: NA;SIFT: NA;Polyphen-2: NA	Nonsense_Mutation	SNP	diploid	20	3129631	3129631	G	T	20:g.3129631G>T	ENST00000380266.3:c.86C>A	0.08		2528
Breast Invasive Carcinoma (TCGA, PanCancer Atlas)	TCGA-AN-A0AK-01	Breast Invasive Ductal Carcinoma	L684M	OncoKB: NA;CIViC: NA;MyCancerGenome: not present;CancerHotspot: no;3DHotspot: no	MutationAssessor: impact: low, score: 1.385;SIFT: NA;Polyphen-2: NA	Missense_Mutation	SNP	diploid	20	3127667	3127667	G	T	20:g.3127667G>T	ENST00000380266.3:c.2050C>A	0.05		1122
Breast Invasive Carcinoma (TCGA, PanCancer Atlas)	TCGA-AO-A03M-01	Breast Invasive Ductal Carcinoma	E379K	OncoKB: NA;CIViC: NA;MyCancerGenome: not present;CancerHotspot: no;3DHotspot: no	MutationAssessor: impact: neutral, score: 0.55;SIFT: NA;Polyphen-2: NA	Missense_Mutation	SNP	gain	20	3128582	3128582	C	T	20:g.3128582C>T	ENST00000380266.3:c.1135G>A	0.06		752
Cervical Squamous Cell Carcinoma (TCGA, PanCancer Atlas)	TCGA-2W-A8YY-01	Cervical Squamous Cell Carcinoma	A687T	OncoKB: NA;CIViC: NA;MyCancerGenome: not present;CancerHotspot: no;3DHotspot: no	MutationAssessor: impact: neutral, score: 0;SIFT: NA;Polyphen-2: NA	Missense_Mutation	SNP	diploid	20	3127658	3127658	C	T	20:g.3127658C>T	ENST00000380266.3:c.2059G>A	0.19		11307
Cervical Squamous Cell Carcinoma (TCGA, PanCancer Atlas)	TCGA-2W-A8YY-01	Cervical Squamous Cell Carcinoma	E238*	OncoKB: NA;CIViC: NA;MyCancerGenome: not present;CancerHotspot: no;3DHotspot: no	MutationAssessor: NA;SIFT: NA;Polyphen-2: NA	Nonsense_Mutation	SNP	diploid	20	3129005	3129005	C	A	20:g.3129005C>A	ENST00000380266.3:c.712G>T	0.35		11307
Colorectal Adenocarcinoma (TCGA, PanCancer Atlas)	TCGA-QG-A5Z2-01	Colon Adenocarcinoma	V195Efs*7	OncoKB: NA;CIViC: NA;MyCancerGenome: not present;CancerHotspot: no;3DHotspot: no	MutationAssessor: NA;SIFT: NA;Polyphen-2: NA	Frame_Shift_Del	DEL	diploid	20	3129132	3129133	CA	-	20:g.3129132_3129133del	ENST00000380266.3:c.584_585del	0.09		1024
Glioblastoma Multiforme (TCGA, PanCancer Atlas)	TCGA-06-5416-01	Glioblastoma Multiforme	R617M	OncoKB: NA;CIViC: NA;MyCancerGenome: not present;CancerHotspot: no;3DHotspot: no	MutationAssessor: impact: low, score: 1.67;SIFT: NA;Polyphen-2: NA	Missense_Mutation	SNP	diploid	20	3127867	3127867	C	A	20:g.3127867C>A	ENST00000380266.3:c.1850G>T	0.43		12178
Glioblastoma Multiforme (TCGA, PanCancer Atlas)	TCGA-06-5416-01	Glioblastoma Multiforme	K55Q	OncoKB: NA;CIViC: NA;MyCancerGenome: not present;CancerHotspot: no;3DHotspot: no	MutationAssessor: impact: low, score: 1.78;SIFT: NA;Polyphen-2: NA	Missense_Mutation	SNP	diploid	20	3129554	3129554	T	G	20:g.3129554T>G	ENST00000380266.3:c.163A>C	0.25		12178
Head and Neck Squamous Cell Carcinoma (TCGA, PanCancer Atlas)	TCGA-CN-6010-01	Head and Neck Squamous Cell Carcinoma	P76Q	OncoKB: NA;CIViC: NA;MyCancerGenome: not present;CancerHotspot: no;3DHotspot: no	MutationAssessor: impact: low, score: 1.39;SIFT: NA;Polyphen-2: NA	Missense_Mutation	SNP	diploid	20	3129490	3129490	G	T	20:g.3129490G>T	ENST00000380266.3:c.227C>A	0.1		1665
Kidney Renal Clear Cell Carcinoma (TCGA, PanCancer Atlas)	TCGA-CZ-5455-01	Renal Clear Cell Carcinoma	G640V	OncoKB: NA;CIViC: NA;MyCancerGenome: not present;CancerHotspot: no;3DHotspot: no	MutationAssessor: impact: low, score: 1.59;SIFT: NA;Polyphen-2: NA	Missense_Mutation	SNP	diploid	20	3127798	3127798	C	A	20:g.3127798C>A	ENST00000380266.3:c.1919G>T	0.14		38
Lung Adenocarcinoma (TCGA, PanCancer Atlas)	TCGA-64-5781-01	Lung Adenocarcinoma	C168Ffs*3	OncoKB: NA;CIViC: NA;MyCancerGenome: not present;CancerHotspot: no;3DHotspot: no	MutationAssessor: NA;SIFT: NA;Polyphen-2: NA	Frame_Shift_Del	DEL	shallowdel	20	3129210	3129214	CTTAC	TTAA	20:g.3129210_3129214delinsTTAA	ENST00000380266.3:c.503_507delinsTTAA	0.15		1023
Ovarian Serous Cystadenocarcinoma (TCGA, PanCancer Atlas)	TCGA-29-1768-01	Serous Ovarian Cancer	R404C	OncoKB: NA;CIViC: NA;MyCancerGenome: not present;CancerHotspot: no;3DHotspot: no	MutationAssessor: impact: medium, score: 2.08;SIFT: NA;Polyphen-2: NA	Missense_Mutation	SNP	gain	20	3128507	3128507	G	A	20:g.3128507G>A	ENST00000380266.3:c.1210C>T	0.05		46
Pancreatic Adenocarcinoma (TCGA, PanCancer Atlas)	TCGA-3A-A9J0-01	Pancreatic Adenocarcinoma	R260K	OncoKB: NA;CIViC: NA;MyCancerGenome: not present;CancerHotspot: no;3DHotspot: no	MutationAssessor: impact: low, score: 1.735;SIFT: NA;Polyphen-2: NA	Missense_Mutation	SNP	gain	20	3128938	3128938	C	T	20:g.3128938C>T	ENST00000380266.3:c.779G>A	0.13		77
Skin Cutaneous Melanoma (TCGA, PanCancer Atlas)	TCGA-D9-A1X3-06	Cutaneous Melanoma	W237L	OncoKB: NA;CIViC: NA;MyCancerGenome: not present;CancerHotspot: no;3DHotspot: no	MutationAssessor: impact: medium, score: 2.615;SIFT: NA;Polyphen-2: NA	Missense_Mutation	SNP	diploid	20	3129007	3129007	C	A	20:g.3129007C>A	ENST00000380266.3:c.710G>T	0.14		413
Skin Cutaneous Melanoma (TCGA, PanCancer Atlas)	TCGA-ER-A195-06	Cutaneous Melanoma	G389*	OncoKB: NA;CIViC: NA;MyCancerGenome: not present;CancerHotspot: no;3DHotspot: no	MutationAssessor: NA;SIFT: NA;Polyphen-2: NA	Nonsense_Mutation	SNP	diploid	20	3128552	3128552	C	A	20:g.3128552C>A	ENST00000380266.3:c.1165G>T	0.08		651
Skin Cutaneous Melanoma (TCGA, PanCancer Atlas)	TCGA-W3-AA1O-06	Cutaneous Melanoma	E591K	OncoKB: NA;CIViC: NA;MyCancerGenome: not present;CancerHotspot: no;3DHotspot: no	MutationAssessor: impact: medium, score: 2.89;SIFT: NA;Polyphen-2: NA	Missense_Mutation	SNP	diploid	20	3127946	3127946	C	T	20:g.3127946C>T	ENST00000380266.3:c.1771G>A	0.38		627
Skin Cutaneous Melanoma (TCGA, PanCancer Atlas)	TCGA-W3-AA1V-06	Cutaneous Melanoma	P179L	OncoKB: NA;CIViC: NA;MyCancerGenome: not present;CancerHotspot: no;3DHotspot: no	MutationAssessor: impact: medium, score: 2.19;SIFT: NA;Polyphen-2: NA	Missense_Mutation	SNP	gain	20	3129181	3129181	G	A	20:g.3129181G>A	ENST00000380266.3:c.536C>T	0.17		4559
Uterine Corpus Endometrial Carcinoma (TCGA, PanCancer Atlas)	TCGA-A5-A0G2-01	Uterine Serous Carcinoma/Uterine Papillary Serous Carcinoma	F498S	OncoKB: NA;CIViC: NA;MyCancerGenome: not present;CancerHotspot: no;3DHotspot: no	MutationAssessor: impact: medium, score: 3.115;SIFT: NA;Polyphen-2: NA	Missense_Mutation	SNP	shallowdel	20	3128224	3128224	A	G	20:g.3128224A>G	ENST00000380266.3:c.1493T>C	0.28		25712
Uterine Corpus Endometrial Carcinoma (TCGA, PanCancer Atlas)	TCGA-A5-A0G2-01	Uterine Serous Carcinoma/Uterine Papillary Serous Carcinoma	R404H	OncoKB: NA;CIViC: NA;MyCancerGenome: not present;CancerHotspot: no;3DHotspot: no	MutationAssessor: impact: low, score: 1.105;SIFT: NA;Polyphen-2: NA	Missense_Mutation	SNP	shallowdel	20	3128506	3128506	C	T	20:g.3128506C>T	ENST00000380266.3:c.1211G>A	0.27		25712
Uterine Corpus Endometrial Carcinoma (TCGA, PanCancer Atlas)	TCGA-AP-A1DV-01	Uterine Endometrioid Carcinoma	S85P	OncoKB: NA;CIViC: NA;MyCancerGenome: not present;CancerHotspot: no;3DHotspot: no	MutationAssessor: impact: neutral, score: 0;SIFT: NA;Polyphen-2: NA	Missense_Mutation	SNP	diploid	20	3129464	3129464	A	G	20:g.3129464A>G	ENST00000380266.3:c.253T>C	0.47		12063
Uterine Corpus Endometrial Carcinoma (TCGA, PanCancer Atlas)	TCGA-AX-A2HC-01	Uterine Endometrioid Carcinoma	R639I	OncoKB: NA;CIViC: NA;MyCancerGenome: not present;CancerHotspot: no;3DHotspot: no	MutationAssessor: impact: low, score: 1.445;SIFT: NA;Polyphen-2: NA	Missense_Mutation	SNP	diploid	20	3127801	3127801	C	A	20:g.3127801C>A	ENST00000380266.3:c.1916G>T	0.3		12976
Uterine Corpus Endometrial Carcinoma (TCGA, PanCancer Atlas)	TCGA-AX-A2HC-01	Uterine Endometrioid Carcinoma	S279F	OncoKB: NA;CIViC: NA;MyCancerGenome: not present;CancerHotspot: no;3DHotspot: no	MutationAssessor: impact: medium, score: 2.39;SIFT: NA;Polyphen-2: NA	Missense_Mutation	SNP	diploid	20	3128881	3128881	G	A	20:g.3128881G>A	ENST00000380266.3:c.836C>T	0.45		12976
Uterine Corpus Endometrial Carcinoma (TCGA, PanCancer Atlas)	TCGA-B5-A3FC-01	Uterine Endometrioid Carcinoma	S624N	OncoKB: NA;CIViC: NA;MyCancerGenome: not present;CancerHotspot: no;3DHotspot: no	MutationAssessor: impact: low, score: 1.845;SIFT: NA;Polyphen-2: NA	Missense_Mutation	SNP	diploid	20	3127846	3127846	C	T	20:g.3127846C>T	ENST00000380266.3:c.1871G>A	0.36		12211
Uterine Corpus Endometrial Carcinoma (TCGA, PanCancer Atlas)	TCGA-BK-A13B-01	Uterine Endometrioid Carcinoma	Q652*	OncoKB: NA;CIViC: NA;MyCancerGenome: not present;CancerHotspot: no;3DHotspot: no	MutationAssessor: NA;SIFT: NA;Polyphen-2: NA	Nonsense_Mutation	SNP	diploid	20	3127763	3127763	G	A	20:g.3127763G>A	ENST00000380266.3:c.1954C>T	0.39		635
Uterine Corpus Endometrial Carcinoma (TCGA, PanCancer Atlas)	TCGA-D1-A17Q-01	Uterine Endometrioid Carcinoma	E680*	OncoKB: NA;CIViC: NA;MyCancerGenome: not present;CancerHotspot: no;3DHotspot: no	MutationAssessor: NA;SIFT: NA;Polyphen-2: NA	Nonsense_Mutation	SNP	diploid	20	3127679	3127679	C	A	20:g.3127679C>A	ENST00000380266.3:c.2038G>T	0.07	0.01	5940
Uterine Corpus Endometrial Carcinoma (TCGA, PanCancer Atlas)	TCGA-DI-A1BU-01	Uterine Mixed Endometrial Carcinoma	Y730C	OncoKB: NA;CIViC: NA;MyCancerGenome: not present;CancerHotspot: no;3DHotspot: no	MutationAssessor: impact: medium, score: 3.295;SIFT: NA;Polyphen-2: NA	Missense_Mutation	SNP	diploid	20	3127528	3127528	T	C	20:g.3127528T>C	ENST00000380266.3:c.2189A>G	0.29		7642
Uterine Corpus Endometrial Carcinoma (TCGA, PanCancer Atlas)	TCGA-EO-A22R-01	Uterine Endometrioid Carcinoma	L517I	OncoKB: NA;CIViC: NA;MyCancerGenome: not present;CancerHotspot: no;3DHotspot: no	MutationAssessor: impact: medium, score: 2.52;SIFT: NA;Polyphen-2: NA	Missense_Mutation	SNP	diploid	20	3128168	3128168	G	T	20:g.3128168G>T	ENST00000380266.3:c.1549C>A	0.29		12771
Uterine Corpus Endometrial Carcinoma (TCGA, PanCancer Atlas)	TCGA-EO-A3AV-01	Uterine Endometrioid Carcinoma	R384Q	OncoKB: NA;CIViC: NA;MyCancerGenome: not present;CancerHotspot: no;3DHotspot: no	MutationAssessor: impact: medium, score: 2.36;SIFT: NA;Polyphen-2: NA	Missense_Mutation	SNP	gain	20	3128566	3128566	C	T	20:g.3128566C>T	ENST00000380266.3:c.1151G>A	0.16		4093
Uterine Corpus Endometrial Carcinoma (TCGA, PanCancer Atlas)	TCGA-EY-A1GI-01	Uterine Endometrioid Carcinoma	M374I	OncoKB: NA;CIViC: NA;MyCancerGenome: not present;CancerHotspot: no;3DHotspot: no	MutationAssessor: impact: medium, score: 2.015;SIFT: NA;Polyphen-2: NA	Missense_Mutation	SNP	diploid	20	3128595	3128595	C	A	20:g.3128595C>A	ENST00000380266.3:c.1122G>T	0.24		4488
Uterine Corpus Endometrial Carcinoma (TCGA, PanCancer Atlas)	TCGA-EY-A1GU-01	Uterine Endometrioid Carcinoma	M241T	OncoKB: NA;CIViC: NA;MyCancerGenome: not present;CancerHotspot: no;3DHotspot: no	MutationAssessor: impact: neutral, score: 0;SIFT: NA;Polyphen-2: NA	Missense_Mutation	SNP	diploid	20	3128995	3128995	A	G	20:g.3128995A>G	ENST00000380266.3:c.722T>C	0.38		1179
Uterine Corpus Endometrial Carcinoma (TCGA, PanCancer Atlas)	TCGA-FI-A2D0-01	Uterine Endometrioid Carcinoma	V106I	OncoKB: NA;CIViC: NA;MyCancerGenome: not present;CancerHotspot: no;3DHotspot: no	MutationAssessor: impact: neutral, score: 0.09;SIFT: NA;Polyphen-2: NA	Missense_Mutation	SNP	diploid	20	3129401	3129401	C	T	20:g.3129401C>T	ENST00000380266.3:c.316G>A	0.27		6445
Ovarian Serous Cystadenocarcinoma (TCGA, PanCancer Atlas)	TCGA-57-1993-01	Serous Ovarian Cancer	FASTKD5-LZTS3	OncoKB: NA;CIViC: NA;MyCancerGenome: not present;CancerHotspot: no;3DHotspot: no	MutationAssessor: NA;SIFT: NA;Polyphen-2: NA	Fusion	NA	diploid	NA	-1	-1	NA						87
